# Supplementary material for: (Ferrocene­carboxyl­ato-κO)triphenyl­tin(IV)
Source: Acta Crystallogr Sect E Struct Rep Online. 2010 Jun 18;66(Pt 7):m819. doi: 10.1107/S1600536810022488 (PMC3006984; doi:10.1107/S1600536810022488)
Supplement: Supplementary file 1 [file e-66-0m819-sup1.cif]

##############################################################################
###                                                                        ###
###        Electronic paper (Acta Crystallographica Section E)             ###
###                                                                        ###
##############################################################################
#                                                                            #
# This CIF contains the data in a paper accepted for publication in Acta     #
# Crystallographica Section E. It conforms to the requirements of Notes      #
# for Authors for Section E, and has been peer reviewed under the auspices   #
# of the IUCr Commission on Journals.                                        #
#                                                                            #
# Full details of the Crystallographic Information File format               #
# are given in the paper "The Crystallographic Information File (CIF):       #
# a New Standard Archive File for Crystallography" by S. R. Hall, F. H.      #
# Allen and I. D. Brown [Acta Cryst. (1991), A47, 655-685].                  #
#                                                                            #
# The current version of the core CIF dictionary is obtainable from          #
# ftp://ftp.iucr.org/pub/cif_core.dic. The current version number is 2.4.    #
#                                                                            #
# Software is freely available for graphical display of the structure(s) in  #
# this CIF.  For information consult the CIF home page http://www.iucr.org/  #
# cif/home.html                                                              #
#                                                                            #
# This file may be used for bona fide research purposes within the           #
# scientific community so long as proper attribution is given to the journal # 
# article from which it was obtained.                                        #
#                                                                            #
##############################################################################
                                             
data_I
_audit_creation_method     SHELXL-97
_chemical_name_systematic
;
(Ferrocenecarboxylato-\k<i>O</i>)triphenyltin(IV)
;
_chemical_name_common     ?
_chemical_formula_moiety     ?
_chemical_formula_sum     'C29 H24 Fe O2 Sn'
_chemical_formula_iupac     '[Fe Sn (C5 H5) (C6 H5)3 (C6 H4 O2)]'
_chemical_formula_weight     579.02
_chemical_melting_point     ?
_symmetry_cell_setting     triclinic
_symmetry_space_group_name_H-M     'P -1'
loop_
    _symmetry_equiv_pos_as_xyz
    'x, y, z'
    '-x, -y, -z'
_cell_length_a     10.1012(15)
_cell_length_b     11.4066(18)
_cell_length_c     11.6741(19)
_cell_angle_alpha     98.0340(10)
_cell_angle_beta     106.107(2)
_cell_angle_gamma     106.082(2)
_cell_volume     1207.1(3)
_cell_formula_units_Z     2
_cell_measurement_reflns_used     3523
_cell_measurement_theta_min     2.38
_cell_measurement_theta_max     26.86
_cell_measurement_temperature     298(2)
_exptl_crystal_description     block
_exptl_crystal_colour     red
_exptl_crystal_size_max     0.50
_exptl_crystal_size_mid     0.40
_exptl_crystal_size_min     0.38
_exptl_crystal_density_diffrn     1.593
_exptl_crystal_density_meas     ?
_exptl_crystal_density_method     'not measured'
_exptl_crystal_F_000     580
_exptl_absorpt_coefficient_mu     1.659
_exptl_absorpt_correction_type     multi-scan
_exptl_absorpt_process_details     '(SADABS; Sheldrick, 1996)'
_exptl_absorpt_correction_T_min     0.491
_exptl_absorpt_correction_T_max     0.571
_exptl_special_details
;
;
_diffrn_ambient_temperature     298(2)
_diffrn_radiation_type     MoK\a
_diffrn_radiation_wavelength     0.71073
_diffrn_radiation_source     'fine-focus sealed tube'
_diffrn_radiation_monochromator     graphite
_diffrn_measurement_device_type     'Bruker SMART-1000 CCD'
_diffrn_measurement_method     'phi and omega scans'
_diffrn_detector_area_resol_mean     ?
_diffrn_reflns_number     6299
_diffrn_reflns_av_R_equivalents     0.0214
_diffrn_reflns_av_sigmaI/netI     0.0405
_diffrn_reflns_theta_min     1.87
_diffrn_reflns_theta_max     25.02
_diffrn_reflns_theta_full     25.02
_diffrn_measured_fraction_theta_max     0.984
_diffrn_measured_fraction_theta_full     0.984
_diffrn_reflns_limit_h_min     -11
_diffrn_reflns_limit_h_max     12
_diffrn_reflns_limit_k_min     -13
_diffrn_reflns_limit_k_max     13
_diffrn_reflns_limit_l_min     -13
_diffrn_reflns_limit_l_max     10
_diffrn_standards_number     ?
_diffrn_standards_interval_count     ?
_diffrn_standards_interval_time     ?
_diffrn_standards_decay_%     ?
_reflns_number_total     4182
_reflns_number_gt     3539
_reflns_threshold_expression     I>2sigma(I)
_refine_ls_structure_factor_coef     Fsqd
_refine_ls_matrix_type     full
_refine_ls_R_factor_all     0.0412
_refine_ls_R_factor_gt     0.0304
_refine_ls_wR_factor_gt     0.0784
_refine_ls_wR_factor_ref     0.0891
_refine_ls_goodness_of_fit_ref     1.007
_refine_ls_restrained_S_all     1.007
_refine_ls_number_reflns     4182
_refine_ls_number_parameters     298
_refine_ls_number_restraints     0
_refine_ls_hydrogen_treatment     constr
_refine_ls_weighting_scheme     calc
_refine_ls_weighting_details
              'w=1/[\s^2^(Fo^2^)+(0.0548P)^2^+0.1113P] where P=(Fo^2^+2Fc^2^)/3'
_atom_sites_solution_hydrogens     geom
_atom_sites_solution_primary     direct
_atom_sites_solution_secondary     difmap
_refine_ls_shift/su_max     0.000
_refine_ls_shift/su_mean     0.000
_refine_diff_density_max     0.460
_refine_diff_density_min     -0.700
_refine_ls_extinction_method     none
_refine_ls_extinction_coef     ?
loop_
    _atom_type_symbol
    _atom_type_description
    _atom_type_scat_dispersion_real
    _atom_type_scat_dispersion_imag
    _atom_type_scat_source
    'C' 'C' 0.0033 0.0016
                         'International Tables Vol C Tables 4.2.6.8 and 6.1.1.4'
    'H' 'H' 0.0000 0.0000
                         'International Tables Vol C Tables 4.2.6.8 and 6.1.1.4'
    'O' 'O' 0.0106 0.0060
                         'International Tables Vol C Tables 4.2.6.8 and 6.1.1.4'
    'Fe' 'Fe' 0.3463 0.8444
                         'International Tables Vol C Tables 4.2.6.8 and 6.1.1.4'
    'Sn' 'Sn' -0.6537 1.4246
                         'International Tables Vol C Tables 4.2.6.8 and 6.1.1.4'
_computing_data_collection     'SMART (Siemens, 1996)'
_computing_cell_refinement     'SAINT (Siemens, 1996)'
_computing_data_reduction     'SAINT (Siemens, 1996)'
_computing_structure_solution     'SHELXS97 (Sheldrick, 2008)'
_computing_structure_refinement     'SHELXL97 (Sheldrick, 2008)'
_computing_molecular_graphics     'SHELXTL (Sheldrick, 2008)'
_computing_publication_material     'SHELXTL (Sheldrick, 2008)'
loop_
    _atom_site_type_symbol
    _atom_site_label
    _atom_site_fract_x
    _atom_site_fract_y
    _atom_site_fract_z
    _atom_site_U_iso_or_equiv
    _atom_site_adp_type
    _atom_site_calc_flag
    _atom_site_refinement_flags
    _atom_site_occupancy
    _atom_site_disorder_assembly
    _atom_site_disorder_group
    Sn Sn 0.15862(3) 0.36001(2) 0.13590(2) 0.03576(11) Uani d . 1 . .
    Fe Fe -0.30164(6) 0.22737(5) 0.30190(5) 0.04190(15) Uani d . 1 . .
    O O1 -0.0847(3) 0.1793(3) 0.0970(3) 0.0491(7) Uani d . 1 . .
    O O2 -0.0337(3) 0.3838(2) 0.1496(3) 0.0443(6) Uani d . 1 . .
    C C19 -0.1220(4) 0.2694(4) 0.1280(3) 0.0375(8) Uani d . 1 . .
    C C1 0.1397(4) 0.2675(3) -0.0417(3) 0.0356(8) Uani d . 1 . .
    C C7 0.2778(4) 0.5534(3) 0.1604(3) 0.0380(8) Uani d . 1 . .
    C C20 -0.2642(4) 0.2547(4) 0.1441(3) 0.0413(9) Uani d . 1 . .
    C C13 0.2359(4) 0.2953(4) 0.2959(3) 0.0396(8) Uani d . 1 . .
    C C2 0.1279(4) 0.1420(4) -0.0740(4) 0.0453(9) Uani d . 1 . .
    H H8 0.1325 0.0950 -0.0149 0.054 Uiso calc R 1 . .
    C C6 0.1335(5) 0.3349(4) -0.1312(4) 0.0474(10) Uani d . 1 . .
    H H9 0.1440 0.4195 -0.1109 0.057 Uiso calc R 1 . .
    C C21 -0.3748(4) 0.1358(4) 0.1220(4) 0.0514(10) Uani d . 1 . .
    H H10 -0.3720 0.0531 0.0889 0.062 Uiso calc R 1 . .
    C C27 -0.3368(6) 0.1369(5) 0.4353(4) 0.0729(15) Uani d . 1 . .
    H H11 -0.4274 0.0715 0.4278 0.087 Uiso calc R 1 . .
    C C4 0.0994(5) 0.1542(4) -0.2809(4) 0.0559(11) Uani d . 1 . .
    H H12 0.0840 0.1157 -0.3613 0.067 Uiso calc R 1 . .
    C C17 0.2592(5) 0.1324(5) 0.4016(5) 0.0677(13) Uani d . 1 . .
    H H13 0.2453 0.0479 0.3993 0.081 Uiso calc R 1 . .
    C C23 -0.4528(5) 0.2901(5) 0.1981(5) 0.0666(14) Uani d . 1 . .
    H H14 -0.5132 0.3318 0.2287 0.080 Uiso calc R 1 . .
    C C3 0.1096(5) 0.0867(4) -0.1922(4) 0.0528(11) Uani d . 1 . .
    H H15 0.1041 0.0033 -0.2122 0.063 Uiso calc R 1 . .
    C C22 -0.4898(5) 0.1617(5) 0.1555(4) 0.0655(13) Uani d . 1 . .
    H H16 -0.5803 0.0985 0.1515 0.079 Uiso calc R 1 . .
    C C8 0.4041(4) 0.5854(4) 0.1286(4) 0.0533(11) Uani d . 1 . .
    H H17 0.4362 0.5219 0.0999 0.064 Uiso calc R 1 . .
    C C5 0.1118(5) 0.2781(4) -0.2511(4) 0.0589(11) Uani d . 1 . .
    H H18 0.1057 0.3241 -0.3110 0.071 Uiso calc R 1 . .
    C C18 0.2145(4) 0.1700(4) 0.2944(4) 0.0497(10) Uani d . 1 . .
    H H19 0.1694 0.1104 0.2201 0.060 Uiso calc R 1 . .
    C C24 -0.3112(5) 0.3517(4) 0.1938(5) 0.0584(12) Uani d . 1 . .
    H H20 -0.2580 0.4421 0.2178 0.070 Uiso calc R 1 . .
    C C12 0.2319(5) 0.6496(4) 0.2018(4) 0.0571(11) Uani d . 1 . .
    H H21 0.1477 0.6314 0.2234 0.069 Uiso calc R 1 . .
    C C10 0.4356(6) 0.8009(5) 0.1798(4) 0.0708(15) Uani d . 1 . .
    H H22 0.4883 0.8841 0.1869 0.085 Uiso calc R 1 . .
    C C14 0.3036(5) 0.3814(4) 0.4074(4) 0.0586(11) Uani d . 1 . .
    H H23 0.3204 0.4664 0.4106 0.070 Uiso calc R 1 . .
    C C16 0.3243(6) 0.2196(6) 0.5123(5) 0.0786(16) Uani d . 1 . .
    H H24 0.3525 0.1939 0.5848 0.094 Uiso calc R 1 . .
    C C28 -0.3050(7) 0.2640(5) 0.4773(5) 0.0752(15) Uani d . 1 . .
    H H25 -0.3685 0.3039 0.5051 0.090 Uiso calc R 1 . .
    C C25 -0.1146(6) 0.2310(8) 0.4244(5) 0.093(2) Uani d . 1 . .
    H H26 -0.0200 0.2445 0.4119 0.111 Uiso calc R 1 . .
    C C26 -0.2222(8) 0.1166(7) 0.4036(5) 0.0824(17) Uani d . 1 . .
    H H27 -0.2176 0.0344 0.3709 0.099 Uiso calc R 1 . .
    C C29 -0.1673(7) 0.3262(6) 0.4719(5) 0.0877(18) Uani d . 1 . .
    H H28 -0.1155 0.4169 0.4972 0.105 Uiso calc R 1 . .
    C C9 0.4823(5) 0.7075(5) 0.1385(4) 0.0656(13) Uani d . 1 . .
    H H29 0.5666 0.7265 0.1171 0.079 Uiso calc R 1 . .
    C C15 0.3470(6) 0.3421(6) 0.5152(4) 0.0793(16) Uani d . 1 . .
    H H30 0.3921 0.4010 0.5899 0.095 Uiso calc R 1 . .
    C C11 0.3109(7) 0.7730(4) 0.2113(5) 0.0798(16) Uani d . 1 . .
    H H32 0.2795 0.8374 0.2391 0.096 Uiso calc R 1 . .
loop_
    _atom_site_aniso_label
    _atom_site_aniso_U_11
    _atom_site_aniso_U_22
    _atom_site_aniso_U_33
    _atom_site_aniso_U_12
    _atom_site_aniso_U_13
    _atom_site_aniso_U_23
    Sn 0.03738(16) 0.03568(16) 0.03835(16) 0.01117(11) 0.01736(11) 0.01373(11)
    Fe 0.0444(3) 0.0463(3) 0.0446(3) 0.0188(3) 0.0219(3) 0.0183(3)
    O1 0.0521(16) 0.0472(16) 0.0579(18) 0.0190(13) 0.0270(14) 0.0197(13)
    O2 0.0395(14) 0.0443(16) 0.0595(17) 0.0157(12) 0.0253(13) 0.0227(13)
    C19 0.0342(19) 0.048(2) 0.035(2) 0.0132(17) 0.0141(16) 0.0203(17)
    C1 0.0385(19) 0.039(2) 0.0353(19) 0.0154(16) 0.0166(16) 0.0121(16)
    C7 0.0384(19) 0.036(2) 0.036(2) 0.0071(16) 0.0099(16) 0.0124(16)
    C20 0.0360(19) 0.050(2) 0.040(2) 0.0125(17) 0.0123(16) 0.0239(18)
    C13 0.0349(19) 0.051(2) 0.039(2) 0.0159(17) 0.0163(16) 0.0152(17)
    C2 0.053(2) 0.040(2) 0.051(2) 0.0182(18) 0.0224(19) 0.0200(18)
    C6 0.064(3) 0.038(2) 0.044(2) 0.0186(19) 0.021(2) 0.0153(18)
    C21 0.044(2) 0.059(3) 0.043(2) 0.003(2) 0.0133(19) 0.017(2)
    C27 0.107(4) 0.079(4) 0.056(3) 0.037(3) 0.047(3) 0.034(3)
    C4 0.066(3) 0.054(3) 0.044(2) 0.018(2) 0.020(2) 0.003(2)
    C17 0.068(3) 0.073(3) 0.069(3) 0.024(3) 0.022(3) 0.041(3)
    C23 0.047(2) 0.092(4) 0.093(4) 0.040(3) 0.040(3) 0.055(3)
    C3 0.064(3) 0.038(2) 0.056(3) 0.013(2) 0.026(2) 0.0052(19)
    C22 0.038(2) 0.090(4) 0.065(3) 0.012(2) 0.017(2) 0.029(3)
    C8 0.046(2) 0.053(3) 0.057(3) 0.008(2) 0.018(2) 0.017(2)
    C5 0.081(3) 0.061(3) 0.043(2) 0.029(2) 0.021(2) 0.023(2)
    C18 0.052(2) 0.054(3) 0.047(2) 0.018(2) 0.018(2) 0.022(2)
    C24 0.058(3) 0.062(3) 0.078(3) 0.030(2) 0.034(2) 0.045(2)
    C12 0.064(3) 0.046(3) 0.061(3) 0.016(2) 0.024(2) 0.009(2)
    C10 0.076(3) 0.048(3) 0.055(3) -0.013(3) 0.002(3) 0.018(2)
    C14 0.061(3) 0.061(3) 0.048(3) 0.015(2) 0.016(2) 0.008(2)
    C16 0.064(3) 0.112(5) 0.059(3) 0.022(3) 0.013(3) 0.051(3)
    C28 0.095(4) 0.086(4) 0.056(3) 0.036(3) 0.040(3) 0.010(3)
    C25 0.063(3) 0.189(7) 0.043(3) 0.057(4) 0.018(3) 0.046(4)
    C26 0.120(5) 0.117(5) 0.058(3) 0.081(4) 0.046(3) 0.049(3)
    C29 0.083(4) 0.093(4) 0.055(3) 0.005(3) 0.009(3) -0.001(3)
    C9 0.054(3) 0.068(3) 0.062(3) -0.004(2) 0.017(2) 0.027(3)
    C15 0.074(3) 0.105(5) 0.037(3) 0.013(3) 0.006(2) 0.010(3)
    C11 0.110(4) 0.041(3) 0.079(4) 0.022(3) 0.024(3) 0.007(2)
loop_
    _geom_bond_atom_site_label_1
    _geom_bond_atom_site_label_2
    _geom_bond_site_symmetry_2
    _geom_bond_distance
    _geom_bond_publ_flag
    Sn O2 . 2.079(2) ?
    Sn C1 . 2.123(3) ?
    Sn C13 . 2.131(4) ?
    Sn C7 . 2.136(4) ?
    Fe C25 . 2.014(5) ?
    Fe C29 . 2.021(5) ?
    Fe C26 . 2.026(5) ?
    Fe C20 . 2.029(4) ?
    Fe C24 . 2.030(4) ?
    Fe C23 . 2.033(4) ?
    Fe C21 . 2.036(4) ?
    Fe C22 . 2.036(5) ?
    Fe C27 . 2.042(5) ?
    Fe C28 . 2.043(5) ?
    O1 C19 . 1.231(4) ?
    O2 C19 . 1.304(4) ?
    C19 C20 . 1.467(5) ?
    C1 C6 . 1.378(5) ?
    C1 C2 . 1.392(5) ?
    C7 C12 . 1.382(6) ?
    C7 C8 . 1.393(5) ?
    C20 C24 . 1.431(6) ?
    C20 C21 . 1.435(5) ?
    C13 C14 . 1.380(5) ?
    C13 C18 . 1.382(6) ?
    C2 C3 . 1.373(6) ?
    C2 H8 . 0.9300 ?
    C6 C5 . 1.386(6) ?
    C6 H9 . 0.9300 ?
    C21 C22 . 1.414(6) ?
    C21 H10 . 0.9800 ?
    C27 C26 . 1.376(7) ?
    C27 C28 . 1.379(7) ?
    C27 H11 . 0.9800 ?
    C4 C5 . 1.370(6) ?
    C4 C3 . 1.372(6) ?
    C4 H12 . 0.9300 ?
    C17 C16 . 1.378(7) ?
    C17 C18 . 1.378(6) ?
    C17 H13 . 0.9300 ?
    C23 C22 . 1.386(7) ?
    C23 C24 . 1.427(6) ?
    C23 H14 . 0.9800 ?
    C3 H15 . 0.9300 ?
    C22 H16 . 0.9800 ?
    C8 C9 . 1.368(6) ?
    C8 H17 . 0.9300 ?
    C5 H18 . 0.9300 ?
    C18 H19 . 0.9300 ?
    C24 H20 . 0.9800 ?
    C12 C11 . 1.384(7) ?
    C12 H21 . 0.9300 ?
    C10 C9 . 1.362(7) ?
    C10 C11 . 1.374(7) ?
    C10 H22 . 0.9300 ?
    C14 C15 . 1.392(7) ?
    C14 H23 . 0.9300 ?
    C16 C15 . 1.345(8) ?
    C16 H24 . 0.9300 ?
    C28 C29 . 1.399(8) ?
    C28 H25 . 0.9800 ?
    C25 C26 . 1.387(9) ?
    C25 C29 . 1.444(9) ?
    C25 H26 . 0.9800 ?
    C26 H27 . 0.9800 ?
    C29 H28 . 0.9800 ?
    C9 H29 . 0.9300 ?
    C15 H30 . 0.9300 ?
    C11 H32 . 0.9300 ?
loop_
    _geom_angle_atom_site_label_1
    _geom_angle_atom_site_label_2
    _geom_angle_atom_site_label_3
    _geom_angle_site_symmetry_1
    _geom_angle_site_symmetry_3
    _geom_angle
    _geom_angle_publ_flag
    O2 Sn C1 . . 114.16(12) ?
    O2 Sn C13 . . 102.45(12) ?
    C1 Sn C13 . . 122.73(14) ?
    O2 Sn C7 . . 97.22(12) ?
    C1 Sn C7 . . 106.57(14) ?
    C13 Sn C7 . . 110.83(14) ?
    C25 Fe C29 . . 41.9(3) ?
    C25 Fe C26 . . 40.2(3) ?
    C29 Fe C26 . . 68.2(3) ?
    C25 Fe C20 . . 108.67(19) ?
    C29 Fe C20 . . 124.7(2) ?
    C26 Fe C20 . . 124.14(19) ?
    C25 Fe C24 . . 123.3(3) ?
    C29 Fe C24 . . 107.1(2) ?
    C26 Fe C24 . . 159.9(2) ?
    C20 Fe C24 . . 41.31(17) ?
    C25 Fe C23 . . 159.7(3) ?
    C29 Fe C23 . . 122.0(3) ?
    C26 Fe C23 . . 158.1(3) ?
    C20 Fe C23 . . 68.39(17) ?
    C24 Fe C23 . . 41.12(17) ?
    C25 Fe C21 . . 123.7(2) ?
    C29 Fe C21 . . 161.7(2) ?
    C26 Fe C21 . . 108.1(2) ?
    C20 Fe C21 . . 41.33(15) ?
    C24 Fe C21 . . 69.90(19) ?
    C23 Fe C21 . . 68.3(2) ?
    C25 Fe C22 . . 159.5(3) ?
    C29 Fe C22 . . 156.5(3) ?
    C26 Fe C22 . . 123.5(3) ?
    C20 Fe C22 . . 68.30(16) ?
    C24 Fe C22 . . 68.7(2) ?
    C23 Fe C22 . . 39.8(2) ?
    C21 Fe C22 . . 40.62(18) ?
    C25 Fe C27 . . 67.4(2) ?
    C29 Fe C27 . . 67.3(2) ?
    C26 Fe C27 . . 39.5(2) ?
    C20 Fe C27 . . 158.90(19) ?
    C24 Fe C27 . . 158.5(2) ?
    C23 Fe C27 . . 122.7(2) ?
    C21 Fe C27 . . 122.1(2) ?
    C22 Fe C27 . . 107.7(2) ?
    C25 Fe C28 . . 68.5(2) ?
    C29 Fe C28 . . 40.3(2) ?
    C26 Fe C28 . . 67.0(2) ?
    C20 Fe C28 . . 160.6(2) ?
    C24 Fe C28 . . 122.9(2) ?
    C23 Fe C28 . . 107.2(2) ?
    C21 Fe C28 . . 156.5(2) ?
    C22 Fe C28 . . 121.2(2) ?
    C27 Fe C28 . . 39.5(2) ?
    C19 O2 Sn . . 103.8(2) ?
    O1 C19 O2 . . 120.4(3) ?
    O1 C19 C20 . . 122.7(3) ?
    O2 C19 C20 . . 116.9(3) ?
    C6 C1 C2 . . 118.2(3) ?
    C6 C1 Sn . . 117.9(3) ?
    C2 C1 Sn . . 123.8(3) ?
    C12 C7 C8 . . 117.8(4) ?
    C12 C7 Sn . . 122.8(3) ?
    C8 C7 Sn . . 119.3(3) ?
    C24 C20 C21 . . 108.7(3) ?
    C24 C20 C19 . . 127.0(4) ?
    C21 C20 C19 . . 124.0(4) ?
    C24 C20 Fe . . 69.4(2) ?
    C21 C20 Fe . . 69.6(2) ?
    C19 C20 Fe . . 122.6(2) ?
    C14 C13 C18 . . 118.2(4) ?
    C14 C13 Sn . . 118.6(3) ?
    C18 C13 Sn . . 123.0(3) ?
    C3 C2 C1 . . 120.7(4) ?
    C3 C2 H8 . . 119.6 ?
    C1 C2 H8 . . 119.6 ?
    C1 C6 C5 . . 120.9(4) ?
    C1 C6 H9 . . 119.5 ?
    C5 C6 H9 . . 119.5 ?
    C22 C21 C20 . . 106.5(4) ?
    C22 C21 Fe . . 69.7(3) ?
    C20 C21 Fe . . 69.0(2) ?
    C22 C21 H10 . . 126.8 ?
    C20 C21 H10 . . 126.8 ?
    Fe C21 H10 . . 126.8 ?
    C26 C27 C28 . . 109.2(6) ?
    C26 C27 Fe . . 69.6(3) ?
    C28 C27 Fe . . 70.3(3) ?
    C26 C27 H11 . . 125.4 ?
    C28 C27 H11 . . 125.4 ?
    Fe C27 H11 . . 125.4 ?
    C5 C4 C3 . . 120.0(4) ?
    C5 C4 H12 . . 120.0 ?
    C3 C4 H12 . . 120.0 ?
    C16 C17 C18 . . 120.2(5) ?
    C16 C17 H13 . . 119.9 ?
    C18 C17 H13 . . 119.9 ?
    C22 C23 C24 . . 109.4(4) ?
    C22 C23 Fe . . 70.2(3) ?
    C24 C23 Fe . . 69.3(2) ?
    C22 C23 H14 . . 125.3 ?
    C24 C23 H14 . . 125.3 ?
    Fe C23 H14 . . 125.3 ?
    C4 C3 C2 . . 120.3(4) ?
    C4 C3 H15 . . 119.9 ?
    C2 C3 H15 . . 119.9 ?
    C23 C22 C21 . . 109.4(4) ?
    C23 C22 Fe . . 70.0(3) ?
    C21 C22 Fe . . 69.7(2) ?
    C23 C22 H16 . . 125.3 ?
    C21 C22 H16 . . 125.3 ?
    Fe C22 H16 . . 125.3 ?
    C9 C8 C7 . . 121.9(4) ?
    C9 C8 H17 . . 119.0 ?
    C7 C8 H17 . . 119.0 ?
    C4 C5 C6 . . 119.8(4) ?
    C4 C5 H18 . . 120.1 ?
    C6 C5 H18 . . 120.1 ?
    C17 C18 C13 . . 120.7(4) ?
    C17 C18 H19 . . 119.7 ?
    C13 C18 H19 . . 119.7 ?
    C23 C24 C20 . . 106.0(4) ?
    C23 C24 Fe . . 69.6(2) ?
    C20 C24 Fe . . 69.3(2) ?
    C23 C24 H20 . . 127.0 ?
    C20 C24 H20 . . 127.0 ?
    Fe C24 H20 . . 127.0 ?
    C7 C12 C11 . . 120.1(5) ?
    C7 C12 H21 . . 119.9 ?
    C11 C12 H21 . . 119.9 ?
    C9 C10 C11 . . 120.4(4) ?
    C9 C10 H22 . . 119.8 ?
    C11 C10 H22 . . 119.8 ?
    C13 C14 C15 . . 120.5(5) ?
    C13 C14 H23 . . 119.8 ?
    C15 C14 H23 . . 119.8 ?
    C15 C16 C17 . . 119.8(5) ?
    C15 C16 H24 . . 120.1 ?
    C17 C16 H24 . . 120.1 ?
    C27 C28 C29 . . 108.2(5) ?
    C27 C28 Fe . . 70.2(3) ?
    C29 C28 Fe . . 69.0(3) ?
    C27 C28 H25 . . 125.9 ?
    C29 C28 H25 . . 125.9 ?
    Fe C28 H25 . . 125.9 ?
    C26 C25 C29 . . 106.5(5) ?
    C26 C25 Fe . . 70.4(3) ?
    C29 C25 Fe . . 69.3(3) ?
    C26 C25 H26 . . 126.7 ?
    C29 C25 H26 . . 126.7 ?
    Fe C25 H26 . . 126.7 ?
    C27 C26 C25 . . 109.2(5) ?
    C27 C26 Fe . . 70.9(3) ?
    C25 C26 Fe . . 69.5(3) ?
    C27 C26 H27 . . 125.4 ?
    C25 C26 H27 . . 125.4 ?
    Fe C26 H27 . . 125.4 ?
    C28 C29 C25 . . 106.9(6) ?
    C28 C29 Fe . . 70.7(3) ?
    C25 C29 Fe . . 68.8(3) ?
    C28 C29 H28 . . 126.5 ?
    C25 C29 H28 . . 126.5 ?
    Fe C29 H28 . . 126.5 ?
    C10 C9 C8 . . 119.4(5) ?
    C10 C9 H29 . . 120.3 ?
    C8 C9 H29 . . 120.3 ?
    C16 C15 C14 . . 120.6(5) ?
    C16 C15 H30 . . 119.7 ?
    C14 C15 H30 . . 119.7 ?
    C10 C11 C12 . . 120.3(5) ?
    C10 C11 H32 . . 119.8 ?
    C12 C11 H32 . . 119.8 ?
loop_
    _geom_torsion_atom_site_label_1
    _geom_torsion_atom_site_label_2
    _geom_torsion_atom_site_label_3
    _geom_torsion_atom_site_label_4
    _geom_torsion_site_symmetry_1
    _geom_torsion_site_symmetry_2
    _geom_torsion_site_symmetry_3
    _geom_torsion_site_symmetry_4
    _geom_torsion
    _geom_torsion_publ_flag
    C1 Sn O2 C19 . . . . 64.2(2) ?
    C13 Sn O2 C19 . . . . -70.7(2) ?
    C7 Sn O2 C19 . . . . 176.0(2) ?
    Sn O2 C19 O1 . . . . -5.6(4) ?
    Sn O2 C19 C20 . . . . 173.6(3) ?
    O2 Sn C1 C6 . . . . 75.2(3) ?
    C13 Sn C1 C6 . . . . -160.1(3) ?
    C7 Sn C1 C6 . . . . -30.9(3) ?
    O2 Sn C1 C2 . . . . -102.4(3) ?
    C13 Sn C1 C2 . . . . 22.3(4) ?
    C7 Sn C1 C2 . . . . 151.5(3) ?
    O2 Sn C7 C12 . . . . 13.0(4) ?
    C1 Sn C7 C12 . . . . 130.9(3) ?
    C13 Sn C7 C12 . . . . -93.3(4) ?
    O2 Sn C7 C8 . . . . -164.1(3) ?
    C1 Sn C7 C8 . . . . -46.2(3) ?
    C13 Sn C7 C8 . . . . 89.6(3) ?
    O1 C19 C20 C24 . . . . 171.8(4) ?
    O2 C19 C20 C24 . . . . -7.4(6) ?
    O1 C19 C20 C21 . . . . -2.1(6) ?
    O2 C19 C20 C21 . . . . 178.7(3) ?
    O1 C19 C20 Fe . . . . 84.1(4) ?
    O2 C19 C20 Fe . . . . -95.1(4) ?
    C25 Fe C20 C24 . . . . -119.5(3) ?
    C29 Fe C20 C24 . . . . -75.7(4) ?
    C26 Fe C20 C24 . . . . -161.3(3) ?
    C23 Fe C20 C24 . . . . 39.0(3) ?
    C21 Fe C20 C24 . . . . 120.4(3) ?
    C22 Fe C20 C24 . . . . 82.0(3) ?
    C27 Fe C20 C24 . . . . 164.9(5) ?
    C28 Fe C20 C24 . . . . -41.3(7) ?
    C25 Fe C20 C21 . . . . 120.1(3) ?
    C29 Fe C20 C21 . . . . 164.0(3) ?
    C26 Fe C20 C21 . . . . 78.3(4) ?
    C24 Fe C20 C21 . . . . -120.4(3) ?
    C23 Fe C20 C21 . . . . -81.3(3) ?
    C22 Fe C20 C21 . . . . -38.3(3) ?
    C27 Fe C20 C21 . . . . 44.5(6) ?
    C28 Fe C20 C21 . . . . -161.6(6) ?
    C25 Fe C20 C19 . . . . 2.0(4) ?
    C29 Fe C20 C19 . . . . 45.9(4) ?
    C26 Fe C20 C19 . . . . -39.8(4) ?
    C24 Fe C20 C19 . . . . 121.6(4) ?
    C23 Fe C20 C19 . . . . 160.6(4) ?
    C21 Fe C20 C19 . . . . -118.1(4) ?
    C22 Fe C20 C19 . . . . -156.4(4) ?
    C27 Fe C20 C19 . . . . -73.5(7) ?
    C28 Fe C20 C19 . . . . 80.3(7) ?
    O2 Sn C13 C14 . . . . -77.8(3) ?
    C1 Sn C13 C14 . . . . 152.4(3) ?
    C7 Sn C13 C14 . . . . 25.0(3) ?
    O2 Sn C13 C18 . . . . 98.6(3) ?
    C1 Sn C13 C18 . . . . -31.2(4) ?
    C7 Sn C13 C18 . . . . -158.6(3) ?
    C6 C1 C2 C3 . . . . -0.4(6) ?
    Sn C1 C2 C3 . . . . 177.1(3) ?
    C2 C1 C6 C5 . . . . 1.9(6) ?
    Sn C1 C6 C5 . . . . -175.9(3) ?
    C24 C20 C21 C22 . . . . 1.4(5) ?
    C19 C20 C21 C22 . . . . 176.3(4) ?
    Fe C20 C21 C22 . . . . 59.9(3) ?
    C24 C20 C21 Fe . . . . -58.5(3) ?
    C19 C20 C21 Fe . . . . 116.3(3) ?
    C25 Fe C21 C22 . . . . 162.3(4) ?
    C29 Fe C21 C22 . . . . -164.1(7) ?
    C26 Fe C21 C22 . . . . 120.8(3) ?
    C20 Fe C21 C22 . . . . -117.7(4) ?
    C24 Fe C21 C22 . . . . -80.4(3) ?
    C23 Fe C21 C22 . . . . -36.3(3) ?
    C27 Fe C21 C22 . . . . 79.6(4) ?
    C28 Fe C21 C22 . . . . 47.0(6) ?
    C25 Fe C21 C20 . . . . -79.9(4) ?
    C29 Fe C21 C20 . . . . -46.3(8) ?
    C26 Fe C21 C20 . . . . -121.5(3) ?
    C24 Fe C21 C20 . . . . 37.3(2) ?
    C23 Fe C21 C20 . . . . 81.5(3) ?
    C22 Fe C21 C20 . . . . 117.7(4) ?
    C27 Fe C21 C20 . . . . -162.7(3) ?
    C28 Fe C21 C20 . . . . 164.8(5) ?
    C25 Fe C27 C26 . . . . -37.2(4) ?
    C29 Fe C27 C26 . . . . -82.8(4) ?
    C20 Fe C27 C26 . . . . 46.3(7) ?
    C24 Fe C27 C26 . . . . -161.7(6) ?
    C23 Fe C27 C26 . . . . 162.8(4) ?
    C21 Fe C27 C26 . . . . 79.4(4) ?
    C22 Fe C27 C26 . . . . 121.6(4) ?
    C28 Fe C27 C26 . . . . -120.4(6) ?
    C25 Fe C27 C28 . . . . 83.2(4) ?
    C29 Fe C27 C28 . . . . 37.6(4) ?
    C26 Fe C27 C28 . . . . 120.4(6) ?
    C20 Fe C27 C28 . . . . 166.6(5) ?
    C24 Fe C27 C28 . . . . -41.3(8) ?
    C23 Fe C27 C28 . . . . -76.8(4) ?
    C21 Fe C27 C28 . . . . -160.2(3) ?
    C22 Fe C27 C28 . . . . -118.0(4) ?
    C25 Fe C23 C22 . . . . 167.1(5) ?
    C29 Fe C23 C22 . . . . -160.0(3) ?
    C26 Fe C23 C22 . . . . -47.7(7) ?
    C20 Fe C23 C22 . . . . 81.6(3) ?
    C24 Fe C23 C22 . . . . 120.8(4) ?
    C21 Fe C23 C22 . . . . 37.0(3) ?
    C27 Fe C23 C22 . . . . -78.1(4) ?
    C28 Fe C23 C22 . . . . -118.5(3) ?
    C25 Fe C23 C24 . . . . 46.3(7) ?
    C29 Fe C23 C24 . . . . 79.2(4) ?
    C26 Fe C23 C24 . . . . -168.5(5) ?
    C20 Fe C23 C24 . . . . -39.2(3) ?
    C21 Fe C23 C24 . . . . -83.8(3) ?
    C22 Fe C23 C24 . . . . -120.8(4) ?
    C27 Fe C23 C24 . . . . 161.1(3) ?
    C28 Fe C23 C24 . . . . 120.7(3) ?
    C5 C4 C3 C2 . . . . 2.0(7) ?
    C1 C2 C3 C4 . . . . -1.5(6) ?
    C24 C23 C22 C21 . . . . -0.3(6) ?
    Fe C23 C22 C21 . . . . -58.6(3) ?
    C24 C23 C22 Fe . . . . 58.4(3) ?
    C20 C21 C22 C23 . . . . -0.7(5) ?
    Fe C21 C22 C23 . . . . 58.8(3) ?
    C20 C21 C22 Fe . . . . -59.5(3) ?
    C25 Fe C22 C23 . . . . -167.2(6) ?
    C29 Fe C22 C23 . . . . 46.7(7) ?
    C26 Fe C22 C23 . . . . 160.7(3) ?
    C20 Fe C22 C23 . . . . -81.9(3) ?
    C24 Fe C22 C23 . . . . -37.3(3) ?
    C21 Fe C22 C23 . . . . -120.8(4) ?
    C27 Fe C22 C23 . . . . 120.2(3) ?
    C28 Fe C22 C23 . . . . 79.2(3) ?
    C25 Fe C22 C21 . . . . -46.4(7) ?
    C29 Fe C22 C21 . . . . 167.5(5) ?
    C26 Fe C22 C21 . . . . -78.5(3) ?
    C20 Fe C22 C21 . . . . 39.0(3) ?
    C24 Fe C22 C21 . . . . 83.5(3) ?
    C23 Fe C22 C21 . . . . 120.8(4) ?
    C27 Fe C22 C21 . . . . -119.0(3) ?
    C28 Fe C22 C21 . . . . -160.0(3) ?
    C12 C7 C8 C9 . . . . 0.6(6) ?
    Sn C7 C8 C9 . . . . 177.8(3) ?
    C3 C4 C5 C6 . . . . -0.5(7) ?
    C1 C6 C5 C4 . . . . -1.4(7) ?
    C16 C17 C18 C13 . . . . 0.9(7) ?
    C14 C13 C18 C17 . . . . 0.3(6) ?
    Sn C13 C18 C17 . . . . -176.2(3) ?
    C22 C23 C24 C20 . . . . 1.1(5) ?
    Fe C23 C24 C20 . . . . 60.1(3) ?
    C22 C23 C24 Fe . . . . -58.9(3) ?
    C21 C20 C24 C23 . . . . -1.6(5) ?
    C19 C20 C24 C23 . . . . -176.2(4) ?
    Fe C20 C24 C23 . . . . -60.2(3) ?
    C21 C20 C24 Fe . . . . 58.7(3) ?
    C19 C20 C24 Fe . . . . -116.0(4) ?
    C25 Fe C24 C23 . . . . -162.5(4) ?
    C29 Fe C24 C23 . . . . -119.3(4) ?
    C26 Fe C24 C23 . . . . 167.6(6) ?
    C20 Fe C24 C23 . . . . 117.1(4) ?
    C21 Fe C24 C23 . . . . 79.7(3) ?
    C22 Fe C24 C23 . . . . 36.2(3) ?
    C27 Fe C24 C23 . . . . -48.1(7) ?
    C28 Fe C24 C23 . . . . -78.1(4) ?
    C25 Fe C24 C20 . . . . 80.4(3) ?
    C29 Fe C24 C20 . . . . 123.6(3) ?
    C26 Fe C24 C20 . . . . 50.5(8) ?
    C23 Fe C24 C20 . . . . -117.1(4) ?
    C21 Fe C24 C20 . . . . -37.4(2) ?
    C22 Fe C24 C20 . . . . -80.9(3) ?
    C27 Fe C24 C20 . . . . -165.2(5) ?
    C28 Fe C24 C20 . . . . 164.8(3) ?
    C8 C7 C12 C11 . . . . -0.3(6) ?
    Sn C7 C12 C11 . . . . -177.5(4) ?
    C18 C13 C14 C15 . . . . -0.9(6) ?
    Sn C13 C14 C15 . . . . 175.7(4) ?
    C18 C17 C16 C15 . . . . -1.4(8) ?
    C26 C27 C28 C29 . . . . 0.2(6) ?
    Fe C27 C28 C29 . . . . -58.7(4) ?
    C26 C27 C28 Fe . . . . 58.9(4) ?
    C25 Fe C28 C27 . . . . -80.1(4) ?
    C29 Fe C28 C27 . . . . -119.6(5) ?
    C26 Fe C28 C27 . . . . -36.6(4) ?
    C20 Fe C28 C27 . . . . -165.5(5) ?
    C24 Fe C28 C27 . . . . 163.2(3) ?
    C23 Fe C28 C27 . . . . 120.9(4) ?
    C21 Fe C28 C27 . . . . 45.9(7) ?
    C22 Fe C28 C27 . . . . 79.7(4) ?
    C25 Fe C28 C29 . . . . 39.4(4) ?
    C26 Fe C28 C29 . . . . 82.9(4) ?
    C20 Fe C28 C29 . . . . -46.0(8) ?
    C24 Fe C28 C29 . . . . -77.2(4) ?
    C23 Fe C28 C29 . . . . -119.5(4) ?
    C21 Fe C28 C29 . . . . 165.5(5) ?
    C22 Fe C28 C29 . . . . -160.7(4) ?
    C27 Fe C28 C29 . . . . 119.6(5) ?
    C29 Fe C25 C26 . . . . 117.2(5) ?
    C20 Fe C25 C26 . . . . -121.2(3) ?
    C24 Fe C25 C26 . . . . -164.6(3) ?
    C23 Fe C25 C26 . . . . 160.8(5) ?
    C21 Fe C25 C26 . . . . -77.9(3) ?
    C22 Fe C25 C26 . . . . -43.4(7) ?
    C27 Fe C25 C26 . . . . 36.6(3) ?
    C28 Fe C25 C26 . . . . 79.3(3) ?
    C26 Fe C25 C29 . . . . -117.2(5) ?
    C20 Fe C25 C29 . . . . 121.6(3) ?
    C24 Fe C25 C29 . . . . 78.2(4) ?
    C23 Fe C25 C29 . . . . 43.5(7) ?
    C21 Fe C25 C29 . . . . 164.9(3) ?
    C22 Fe C25 C29 . . . . -160.6(5) ?
    C27 Fe C25 C29 . . . . -80.6(4) ?
    C28 Fe C25 C29 . . . . -37.9(4) ?
    C28 C27 C26 C25 . . . . -0.3(6) ?
    Fe C27 C26 C25 . . . . 59.1(4) ?
    C28 C27 C26 Fe . . . . -59.3(4) ?
    C29 C25 C26 C27 . . . . 0.2(6) ?
    Fe C25 C26 C27 . . . . -59.9(4) ?
    C29 C25 C26 Fe . . . . 60.2(4) ?
    C25 Fe C26 C27 . . . . 120.1(5) ?
    C29 Fe C26 C27 . . . . 80.3(4) ?
    C20 Fe C26 C27 . . . . -161.7(3) ?
    C24 Fe C26 C27 . . . . 160.4(6) ?
    C23 Fe C26 C27 . . . . -42.0(8) ?
    C21 Fe C26 C27 . . . . -118.8(4) ?
    C22 Fe C26 C27 . . . . -76.7(4) ?
    C28 Fe C26 C27 . . . . 36.6(3) ?
    C29 Fe C26 C25 . . . . -39.8(3) ?
    C20 Fe C26 C25 . . . . 78.2(4) ?
    C24 Fe C26 C25 . . . . 40.3(8) ?
    C23 Fe C26 C25 . . . . -162.1(6) ?
    C21 Fe C26 C25 . . . . 121.1(3) ?
    C22 Fe C26 C25 . . . . 163.3(3) ?
    C27 Fe C26 C25 . . . . -120.1(5) ?
    C28 Fe C26 C25 . . . . -83.5(4) ?
    C27 C28 C29 C25 . . . . -0.1(6) ?
    Fe C28 C29 C25 . . . . -59.5(4) ?
    C27 C28 C29 Fe . . . . 59.5(4) ?
    C26 C25 C29 C28 . . . . -0.1(6) ?
    Fe C25 C29 C28 . . . . 60.8(4) ?
    C26 C25 C29 Fe . . . . -60.9(3) ?
    C25 Fe C29 C28 . . . . -117.8(6) ?
    C26 Fe C29 C28 . . . . -79.7(4) ?
    C20 Fe C29 C28 . . . . 163.1(3) ?
    C24 Fe C29 C28 . . . . 121.1(4) ?
    C23 Fe C29 C28 . . . . 78.6(4) ?
    C21 Fe C29 C28 . . . . -161.4(6) ?
    C22 Fe C29 C28 . . . . 45.3(8) ?
    C27 Fe C29 C28 . . . . -36.8(4) ?
    C26 Fe C29 C25 . . . . 38.1(3) ?
    C20 Fe C29 C25 . . . . -79.1(4) ?
    C24 Fe C29 C25 . . . . -121.1(4) ?
    C23 Fe C29 C25 . . . . -163.6(4) ?
    C21 Fe C29 C25 . . . . -43.6(9) ?
    C22 Fe C29 C25 . . . . 163.1(5) ?
    C27 Fe C29 C25 . . . . 81.0(4) ?
    C28 Fe C29 C25 . . . . 117.8(6) ?
    C11 C10 C9 C8 . . . . -0.1(7) ?
    C7 C8 C9 C10 . . . . -0.4(7) ?
    C17 C16 C15 C14 . . . . 0.8(9) ?
    C13 C14 C15 C16 . . . . 0.3(8) ?
    C9 C10 C11 C12 . . . . 0.3(8) ?
    C7 C12 C11 C10 . . . . -0.1(7) ?
data_global
_journal_date_recd_electronic     2010-06-09
_journal_date_accepted     2010-06-11
_journal_name_full     'Acta Crystallographica, Section E'
_journal_year     2010
_journal_volume     66
_journal_issue      7
_journal_page_first     m819
_journal_page_last     m819
_journal_paper_category     QM
_journal_coeditor_code     ZQ2044
_publ_contact_author_name     'Youzhu Yu'
_publ_contact_author_address
;
  Department of Chemistry and Environmental Engineering
  Anyang Institute of Technology
  Henan 455000
  People's Republic of China
;
_publ_contact_author_email     119yyz@163.com
_publ_contact_author_fax     '86 372 2909841'
_publ_contact_author_phone     '86 372 2909841'
_publ_section_title
;
(Ferrocenecarboxylato-\k<i>O</i>)triphenyltin(IV)
;
loop_
    _publ_author_name
    _publ_author_address
    'Youzhu Yu'
;
  Department of Chemistry and Environmental Engineering
  Anyang Institute of Technology
  Henan 455000
  People's Republic of China
;
    'Chengchen Zhu'
;
  College of Chemistry and Chemical Engineering
  Liaocheng University
  Shandong 252059
  People's Republic of China
;
    'Jianping Huang'
;
  Department of Chemistry and Environmental Engineering
  Anyang Institute of Technology
  Henan 455000
  People's Republic of China
;
    'Qingchao Jia'
;
  Department of Chemistry and Environmental Engineering
  Anyang Institute of Technology
  Henan 455000
  People's Republic of China
;
    'Nan Zhang'
;
  Department of Chemistry and Environmental Engineering
  Anyang Institute of Technology
  Henan 455000
  People's Republic of China
;
