# Supplementary material for: (Ferrocene­carboxyl­ato-κO)triphenyl­tin(IV)
Source: Acta Crystallogr Sect E Struct Rep Online. 2010 Jun 18;66(Pt 7):m819. doi: 10.1107/S1600536810022488 (PMC3006984; doi:10.1107/S1600536810022488)
Supplement: Supplementary file 2 [file e-66-0m819-Isup2.hkl]

# 
# h,k,l, Fc-squared, Fo-squared, sigma(Fo-squared) and status flag 
# 
data_I
_shelx_title ' 100521b in P-1' 
_shelx_refln_list_code          4 
_shelx_F_calc_maximum      192.60 
_exptl_crystal_F_000       580.00 
_reflns_d_resolution_high  0.8403 
 
loop_ 
 _symmetry_equiv_pos_as_xyz 
 'x, y, z' 
 '-x, -y, -z' 
 
_cell_length_a    10.1012 
_cell_length_b    11.4066 
_cell_length_c    11.6741 
_cell_angle_alpha  98.034 
_cell_angle_beta  106.107 
_cell_angle_gamma 106.082 
 
_shelx_F_squared_multiplier     1.000 
 
loop_ 
 _refln_index_h 
 _refln_index_k 
 _refln_index_l 
 _refln_F_squared_calc 
 _refln_F_squared_meas 
 _refln_F_squared_sigma 
 _refln_observed_status 
   1   0   0     1600.59     1801.64     28.55 o 
   2   0   0    14134.14    13396.52    198.58 o 
   3   0   0     3146.87     3200.77     51.64 o 
   4   0   0     2724.07     2755.67     64.66 o 
   5   0   0     2509.30     2543.30     45.15 o 
   6   0   0     2235.43     2289.20     42.92 o 
   7   0   0     2368.33     2251.80     44.01 o 
   8   0   0       21.75       32.09      8.83 o 
   9   0   0      394.16      425.52     32.83 o 
  10   0   0       71.35       66.61     19.38 o 
 -11   1   0      362.74      346.33     33.80 o 
 -10   1   0      105.35       84.64     21.72 o 
  -9   1   0     1462.70     1467.83     43.70 o 
  -8   1   0      419.94      426.05     20.29 o 
  -7   1   0      764.24      782.43     20.94 o 
  -6   1   0      498.37      474.73     14.62 o 
  -5   1   0     7080.74     7728.16    120.64 o 
  -4   1   0     3358.63     3632.32     59.20 o 
  -3   1   0     2868.34     2857.18     37.83 o 
  -2   1   0    24042.87    18807.85    382.04 o 
  -1   1   0     1307.72     1397.24     27.66 o 
   1   1   0      256.09      240.80      5.82 o 
   2   1   0     9724.92     8911.91    133.72 o 
   3   1   0      265.49      273.42      8.21 o 
   4   1   0     7309.32     7178.83    187.02 o 
   5   1   0     1659.86     1738.14     33.55 o 
   6   1   0     1629.43     1605.35     33.13 o 
   7   1   0      672.40      668.57     19.69 o 
   8   1   0      104.29      148.01     15.06 o 
   9   1   0        0.99       -5.08     12.01 o 
  10   1   0      234.75      298.62     35.28 o 
 -11   2   0      507.68      522.14     40.52 o 
 -10   2   0      128.70      133.07     16.31 o 
  -9   2   0       74.34       97.63     12.86 o 
  -8   2   0      422.39      363.40     19.08 o 
  -7   2   0     2581.10     2599.98     48.46 o 
  -6   2   0        1.41       -4.17      3.83 o 
  -5   2   0    15728.58    15188.42    228.59 o 
  -4   2   0     2317.59     2431.22     39.42 o 
  -3   2   0       39.37       31.58      3.37 o 
  -2   2   0      260.02      282.02     11.53 o 
  -1   2   0     4473.69     4476.79    115.89 o 
   0   2   0    37093.25    26318.17    656.43 o 
   1   2   0     4590.30     4557.55     85.00 o 
   2   2   0     6171.72     6223.39     95.28 o 
   3   2   0      179.03      194.01      7.01 o 
   4   2   0      671.47      642.26     15.77 o 
   5   2   0      432.63      432.09     13.24 o 
   6   2   0      968.44      964.69     23.59 o 
   7   2   0       66.24       37.87     15.48 o 
   8   2   0      823.14      801.33     30.86 o 
   9   2   0       47.40       55.55     18.74 o 
  10   2   0      156.96      207.77     30.54 o 
 -11   3   0       18.50        2.82     17.09 o 
 -10   3   0     1060.35     1020.08     37.37 o 
  -9   3   0      659.75      645.09     27.56 o 
  -8   3   0      376.08      363.40     19.16 o 
  -7   3   0     2764.89     2820.36     66.39 o 
  -6   3   0       12.61        2.98      6.75 o 
  -5   3   0       13.82        4.67      3.96 o 
  -4   3   0      588.22      552.56     14.80 o 
  -3   3   0     7634.37     7850.31    147.86 o 
  -2   3   0       27.84       26.41      5.55 o 
  -1   3   0    16378.15    16164.66    405.35 o 
   0   3   0     2300.30     2412.64     50.72 o 
   1   3   0      559.34      544.90     13.89 o 
   2   3   0     1554.75     1601.17     28.68 o 
   3   3   0     3552.11     3515.34     57.94 o 
   4   3   0     1230.77     1211.80     25.02 o 
   5   3   0     2039.64     2015.90     38.50 o 
   6   3   0     4961.21     4920.68    105.81 o 
   7   3   0       30.65       20.65      9.12 o 
   8   3   0      130.16      126.49     15.48 o 
   9   3   0      110.61      132.69     25.04 o 
 -11   4   0       10.72       14.32     11.05 o 
 -10   4   0      349.11      332.67     21.66 o 
  -9   4   0      491.11      470.56     23.76 o 
  -8   4   0      166.34      169.87     25.54 o 
  -7   4   0        2.70       -3.39      8.42 o 
  -6   4   0     3417.47     3626.38     60.07 o 
  -5   4   0     4590.41     4662.08     72.47 o 
  -4   4   0     3317.55     3320.55    107.36 o 
  -3   4   0     9160.44     8799.64    229.81 o 
  -2   4   0      663.08      728.75     27.46 o 
  -1   4   0        1.39       -1.74      3.40 o 
   0   4   0     5098.36     5708.91    107.54 o 
   1   4   0    10133.36     9981.81    183.49 o 
   2   4   0      136.41      151.96      8.08 o 
   3   4   0     2495.42     2468.40     43.52 o 
   4   4   0     1018.07     1023.54     22.65 o 
   5   4   0      345.77      322.89     17.27 o 
   6   4   0      205.12      179.77     15.07 o 
   7   4   0      131.60      121.05     21.79 o 
   8   4   0      257.56      269.06     32.41 o 
   9   4   0      217.02      244.34     32.14 o 
 -11   5   0       49.21       47.40     13.59 o 
 -10   5   0      255.69      266.83     22.70 o 
  -9   5   0      296.82      307.11     20.08 o 
  -8   5   0     3717.66     3841.10     89.17 o 
  -7   5   0       47.13       35.87      8.27 o 
  -6   5   0     4227.48     4294.48     69.78 o 
  -5   5   0     1411.35     1449.18     45.65 o 
  -4   5   0      216.66      232.57     17.43 o 
  -3   5   0     1477.34     1657.53     54.79 o 
  -2   5   0     3280.89     3300.69     94.12 o 
  -1   5   0     7403.84     7440.20    194.16 o 
   0   5   0     1043.80      987.77     24.51 o 
   1   5   0     7211.13     7344.68    138.17 o 
   2   5   0      507.03      530.52     13.98 o 
   3   5   0       36.30       34.34      4.90 o 
   4   5   0      281.81      286.86     16.11 o 
   5   5   0     1121.88     1204.32     96.78 o 
   6   5   0      224.64      186.55     50.46 o 
   7   5   0      611.88      642.56     42.52 o 
   8   5   0      137.47       93.96     23.25 o 
 -11   6   0      288.27      301.45     28.79 o 
 -10   6   0      966.81      948.33     43.29 o 
  -9   6   0       55.20       38.42     11.48 o 
  -8   6   0      473.48      495.19     18.46 o 
  -7   6   0      122.43      114.21     14.11 o 
  -6   6   0      459.40      481.02     19.24 o 
  -5   6   0      426.65      423.65     26.12 o 
  -4   6   0     6308.98     6219.30    172.41 o 
  -3   6   0     2182.52     2234.04     71.08 o 
  -2   6   0     1195.74     1065.84     39.57 o 
  -1   6   0     1611.71     1544.27     49.99 o 
   0   6   0      313.73      382.16     13.96 o 
   1   6   0       23.46       26.53     14.30 o 
   2   6   0      729.86      712.39     17.88 o 
   3   6   0     2061.65     2019.86     51.78 o 
   4   6   0      335.32      321.17     17.97 o 
   5   6   0     1791.92     1754.47     74.45 o 
   6   6   0      200.84      213.25     29.80 o 
   7   6   0      129.64       89.75     22.64 o 
   8   6   0      106.97       64.18     24.75 o 
 -11   7   0      139.29      150.40     27.22 o 
 -10   7   0      237.24      238.23     32.14 o 
  -9   7   0      441.92      347.22     31.04 o 
  -8   7   0      592.12      569.79     28.68 o 
  -7   7   0     1142.09     1136.02     33.58 o 
  -6   7   0     2358.09     2445.85     54.35 o 
  -5   7   0       94.84       88.59     15.53 o 
  -4   7   0     1684.34     1615.65     58.87 o 
  -3   7   0       13.78        0.82      6.98 o 
  -2   7   0      471.03      476.94     24.75 o 
  -1   7   0      152.84      136.87     12.85 o 
   0   7   0     2680.03     2672.79     58.09 o 
   1   7   0      753.29      786.35     19.93 o 
   2   7   0     1685.82     1661.89     45.15 o 
   3   7   0      618.27      595.58     24.59 o 
   4   7   0       39.28       27.75     14.82 o 
   5   7   0       15.09       31.51     16.98 o 
   6   7   0      718.50      713.46     47.78 o 
   7   7   0      290.54      272.93     35.33 o 
 -11   8   0      123.72      127.71     28.27 o 
 -10   8   0        0.28       -8.56     14.27 o 
  -9   8   0     1131.54     1195.48     38.95 o 
  -8   8   0      282.47      268.67     23.34 o 
  -7   8   0      308.05      277.53     16.42 o 
  -6   8   0      655.33      667.78     23.87 o 
  -5   8   0      613.15      652.06     36.20 o 
  -4   8   0      355.43      336.03     24.27 o 
  -3   8   0     1853.26     1877.99     65.53 o 
  -2   8   0     3505.78     3482.98    104.02 o 
  -1   8   0      294.18      265.53     16.51 o 
   0   8   0     1865.67     1765.07     76.77 o 
   1   8   0      358.49      348.82     18.21 o 
   2   8   0       35.09       42.02     15.90 o 
   3   8   0       44.72       12.32     13.64 o 
   4   8   0     1085.31     1103.70     58.23 o 
   5   8   0      246.91      253.74     34.25 o 
   6   8   0      324.00      344.09     35.17 o 
 -10   9   0       23.43       -5.21     15.93 o 
  -9   9   0       34.39       34.97     11.99 o 
  -8   9   0      182.08      192.50     17.00 o 
  -7   9   0      752.65      641.64     45.24 o 
  -5   9   0     1999.54     2081.71     77.24 o 
  -4   9   0     1114.83     1109.75     48.57 o 
  -3   9   0     1205.62     1170.62     48.39 o 
  -2   9   0      257.70      244.63     19.96 o 
  -1   9   0      122.77      139.42     25.09 o 
   0   9   0       86.88      105.20     12.72 o 
   1   9   0      779.85      798.41     45.07 o 
   2   9   0     2057.98     1934.78     80.77 o 
   3   9   0        7.96        5.95     13.66 o 
   4   9   0      505.44      523.61     40.89 o 
   5   9   0      174.05      205.80     32.70 o 
 -10  10   0      152.17      108.15     26.46 o 
  -9  10   0      442.34      403.77     22.73 o 
  -8  10   0      271.43      268.83     20.57 o 
  -7  10   0     1155.15     1060.45     34.26 o 
  -5  10   0      584.86      579.32     36.36 o 
  -4  10   0      487.35      426.63     29.49 o 
  -3  10   0      953.06      945.39     43.99 o 
  -2  10   0      284.17      295.68     16.96 o 
  -1  10   0     2005.43     2106.67     81.72 o 
   0  10   0      929.80      889.69     49.13 o 
   1  10   0      152.77      187.47     27.51 o 
   2  10   0      442.07      402.96     34.75 o 
   3  10   0      118.73      125.84     26.59 o 
   4  10   0       41.77       44.76     20.35 o 
  -9  11   0      246.84      279.76     23.38 o 
  -8  11   0        0.64      -11.79      9.05 o 
  -7  11   0       13.33        5.01     18.02 o 
  -6  11   0      220.47      232.69     21.51 o 
  -5  11   0      364.04      310.63     27.91 o 
  -4  11   0      104.97       55.92     16.56 o 
  -3  11   0     2259.79     2259.13     80.90 o 
  -2  11   0      166.45      185.02     26.17 o 
  -1  11   0      340.36      294.07     28.49 o 
   0  11   0      348.84      339.56     31.43 o 
   1  11   0      412.94      411.72     35.75 o 
   2  11   0       21.70       10.69     15.16 o 
   3  11   0      270.06      317.40     38.41 o 
  -8  12   0      534.66      522.25     25.81 o 
  -7  12   0      140.32      142.31     18.24 o 
  -6  12   0      376.63      387.53     20.46 o 
  -5  12   0      624.72      546.33     37.41 o 
  -4  12   0       52.38       49.13     17.45 o 
  -3  12   0       22.69       30.72     17.64 o 
  -2  12   0      250.66      272.48     32.65 o 
  -1  12   0      335.27      316.55     32.62 o 
   0  12   0       73.58       94.43     24.46 o 
   1  12   0      303.32      337.56     33.75 o 
  -6  13   0        0.90       -6.52     12.91 o 
  -2  13   0      309.93      327.58     32.93 o 
  -1  13   0      234.51      223.20     33.99 o 
   1 -13   1       72.82       73.53     24.59 o 
   2 -13   1        4.36      -18.64     13.58 o 
   5 -13   1       37.73       24.61     10.59 o 
   6 -13   1      347.26      365.00     20.95 o 
  -1 -12   1       44.30       55.92     22.56 o 
   0 -12   1        9.13        0.47     16.32 o 
   3 -12   1      152.03      187.87     26.70 o 
   4 -12   1      849.41      853.93     29.28 o 
   5 -12   1      189.43      181.74     30.72 o 
   6 -12   1        3.38       -9.29      8.37 o 
   7 -12   1       60.69       63.88     12.07 o 
   8 -12   1      362.28      354.55     21.65 o 
  -3 -11   1       67.19       73.00     21.75 o 
  -2 -11   1       24.88       12.40     15.03 o 
  -1 -11   1     1336.71     1297.96     65.47 o 
   2 -11   1      625.22      598.70     38.65 o 
   4 -11   1       18.80       13.01     10.27 o 
   5 -11   1      419.39      399.44     19.62 o 
   6 -11   1      436.91      386.39     19.66 o 
   7 -11   1      108.03      121.41     14.75 o 
   8 -11   1      576.36      561.85     34.50 o 
   9 -11   1       51.24       17.32     17.85 o 
  -4 -10   1      164.28      153.04     27.85 o 
  -3 -10   1      839.97      838.27     52.05 o 
  -2 -10   1        7.43       -2.95     13.22 o 
  -1 -10   1      731.68      733.52     45.02 o 
   0 -10   1      683.69      635.19     37.94 o 
   1 -10   1      262.19      267.74     24.98 o 
   2 -10   1      464.72      453.87     21.14 o 
   3 -10   1     1817.61     1773.87     66.48 o 
   4 -10   1      411.79      373.31     17.05 o 
   5 -10   1      351.91      336.70     23.02 o 
   6 -10   1      489.77      462.98     20.86 o 
   7 -10   1       49.72       27.62      9.68 o 
   8 -10   1       17.86       -0.02      9.28 o 
   9 -10   1      223.10      182.68     29.56 o 
  -5  -9   1      363.52      368.21     35.75 o 
  -4  -9   1       15.37       28.22     17.43 o 
  -3  -9   1      208.89      218.28     29.70 o 
  -2  -9   1      455.32      428.33     22.89 o 
  -1  -9   1      417.35      424.81     30.12 o 
   0  -9   1      764.97      796.96     40.86 o 
   1  -9   1     1462.97     1504.62     87.25 o 
   2  -9   1       31.05       21.72     10.71 o 
   3  -9   1      838.27      734.52     36.88 o 
   4  -9   1      738.39      741.04     23.97 o 
   5  -9   1      446.55      441.78     22.00 o 
   6  -9   1       84.99       72.01     10.79 o 
   7  -9   1     1625.07     1652.06     44.52 o 
   8  -9   1      163.84      161.70     15.92 o 
   9  -9   1      597.42      561.68     41.78 o 
  10  -9   1       92.86       78.43     24.85 o 
  -6  -8   1       65.56       43.65     22.43 o 
  -5  -8   1      138.24      112.73     24.06 o 
  -4  -8   1      543.05      482.70     37.52 o 
  -3  -8   1        6.17        7.41      8.50 o 
  -2  -8   1     2388.77     2455.79     87.54 o 
  -1  -8   1     1205.45     1255.08     52.81 o 
   0  -8   1      113.99      109.13     22.36 o 
   1  -8   1      295.66      314.99     15.02 o 
   2  -8   1     1370.54     1336.11     49.15 o 
   3  -8   1     1238.06     1306.15     50.92 o 
   4  -8   1     1490.28     1497.58     36.60 o 
   5  -8   1     3592.83     3421.57     90.95 o 
   6  -8   1       18.30        9.95      7.08 o 
   7  -8   1      671.55      637.97     24.84 o 
   8  -8   1       33.56        9.37     12.77 o 
   9  -8   1       15.56        3.95     15.40 o 
  10  -8   1        0.25      -14.80     14.45 o 
  -7  -7   1      366.68      355.49     35.86 o 
  -6  -7   1      292.28      317.61     31.88 o 
  -5  -7   1      247.13      239.71     19.10 o 
  -4  -7   1     1484.68     1503.90     45.48 o 
  -3  -7   1        1.29       -9.16      6.11 o 
  -2  -7   1      251.50      257.82     21.27 o 
  -1  -7   1      920.00      961.49     26.09 o 
   0  -7   1     1698.79     1686.78     62.87 o 
   1  -7   1      334.97      287.62     17.32 o 
   2  -7   1     5300.81     5296.65    146.56 o 
   3  -7   1     2053.19     2141.73     70.42 o 
   4  -7   1     1646.43     1719.81     39.56 o 
   5  -7   1     1432.52     1487.66     52.48 o 
   6  -7   1      405.21      386.13     25.97 o 
   7  -7   1      373.42      362.17     34.82 o 
   8  -7   1      439.11      439.13     33.01 o 
   9  -7   1     1463.13     1590.98     71.90 o 
  10  -7   1       30.65        1.97     17.35 o 
  11  -7   1      246.72      289.09     36.44 o 
  -8  -6   1      111.21      148.30     27.59 o 
  -7  -6   1      535.29      432.36     35.73 o 
  -6  -6   1      997.99     1072.43     38.61 o 
  -5  -6   1       71.13       52.20     14.51 o 
  -4  -6   1      104.80      116.16     13.43 o 
  -3  -6   1     1195.09     1257.22     41.37 o 
  -2  -6   1      800.57      739.55     37.11 o 
  -1  -6   1     2582.86     2789.37     96.54 o 
   0  -6   1     6334.32     6372.91    122.64 o 
   1  -6   1      541.76      508.13     22.56 o 
   2  -6   1      442.32      437.84     22.27 o 
   3  -6   1      263.71      230.49     16.85 o 
   4  -6   1     2287.17     2274.90     48.68 o 
   5  -6   1     1295.23     1403.87     34.80 o 
   6  -6   1     2404.91     2542.29     62.80 o 
   7  -6   1     1161.32     1164.72     52.71 o 
   8  -6   1      241.34      179.39     24.17 o 
   9  -6   1      505.44      513.45     37.15 o 
  10  -6   1      121.45      102.54     24.19 o 
  11  -6   1       68.08      100.78     23.93 o 
  -8  -5   1      227.87      202.74     30.51 o 
  -7  -5   1        1.07       -6.75      8.75 o 
  -6  -5   1      857.61      897.52     33.22 o 
  -5  -5   1     1940.36     2023.91     53.95 o 
  -4  -5   1     1296.80     1240.62     37.01 o 
  -3  -5   1     2869.03     2820.75     91.12 o 
  -2  -5   1     3369.11     3388.46     76.97 o 
  -1  -5   1      615.64      736.34     31.01 o 
   0  -5   1      853.31     1018.97     25.05 o 
   1  -5   1     1795.57     1831.68     55.00 o 
   2  -5   1     4209.01     4350.08    119.92 o 
   3  -5   1      151.63      157.50      8.49 o 
   4  -5   1    10887.24    10686.62    179.70 o 
   5  -5   1     1924.11     2179.78     46.87 o 
   6  -5   1      522.54      511.21     30.43 o 
   7  -5   1      297.58      280.81     16.87 o 
   8  -5   1      571.10      594.19     26.39 o 
   9  -5   1       33.55       29.81     11.71 o 
  10  -5   1      339.80      376.00     23.54 o 
  11  -5   1      360.38      387.89     25.22 o 
  -9  -4   1       39.75       45.78     18.67 o 
  -8  -4   1      593.05      579.57     43.43 o 
  -7  -4   1      486.32      486.81     23.75 o 
  -6  -4   1        5.37       -3.18      6.65 o 
  -5  -4   1     2389.55     2495.50     63.51 o 
  -4  -4   1     1733.64     1849.05     46.85 o 
  -3  -4   1      148.39      155.72      6.76 o 
  -2  -4   1     2136.66     2494.85     50.19 o 
  -1  -4   1    16463.93    15889.93    288.65 o 
   0  -4   1     2385.41     2370.64     48.24 o 
   1  -4   1     4356.78     4785.36    126.50 o 
   3  -4   1        5.27       10.30      3.37 o 
   4  -4   1      275.08      258.52     11.49 o 
   5  -4   1      616.06      651.27     35.71 o 
   6  -4   1     3722.30     3572.97     79.22 o 
   7  -4   1      184.54      166.16     14.75 o 
   8  -4   1     2067.42     2047.34     55.59 o 
   9  -4   1      103.37       98.38     14.79 o 
  10  -4   1      307.41      305.24     21.13 o 
  11  -4   1       64.57       72.55     15.15 o 
 -10  -3   1      578.15      607.38     44.91 o 
  -9  -3   1      304.06      332.53     30.70 o 
  -8  -3   1      176.46      180.06     17.57 o 
  -7  -3   1      584.13      613.89     25.35 o 
  -6  -3   1     1216.94     1192.95     36.47 o 
  -5  -3   1      206.89      186.61      8.46 o 
  -4  -3   1      375.31      360.39     15.91 o 
  -3  -3   1     5231.04     5205.63    113.11 o 
  -2  -3   1        1.88       10.33      3.76 o 
  -1  -3   1     8424.75     8334.57    166.13 o 
   0  -3   1     1573.24     1615.48     33.40 o 
   2  -3   1      226.89      269.79     11.00 o 
   3  -3   1     4226.09     4316.50     75.73 o 
   4  -3   1     2081.90     2185.23     49.19 o 
   5  -3   1     3783.16     3725.28     79.02 o 
   6  -3   1     3872.19     3864.03     83.75 o 
   7  -3   1       71.05       66.74     10.70 o 
   8  -3   1      247.92      223.53     15.77 o 
   9  -3   1      255.62      242.67     17.50 o 
  10  -3   1      338.03      386.97     23.16 o 
  11  -3   1        2.43      -14.35     14.40 o 
 -10  -2   1      111.40      137.35     27.56 o 
  -9  -2   1      127.81      136.21     23.27 o 
  -8  -2   1      387.94      364.91     19.97 o 
  -7  -2   1      167.46      171.06     14.99 o 
  -6  -2   1     4129.66     4189.14     71.16 o 
  -5  -2   1     2097.51     2181.80     39.95 o 
  -4  -2   1     1842.53     1790.91     32.63 o 
  -3  -2   1     9028.73     8901.69    489.86 o 
  -2  -2   1      516.16      593.56     23.90 o 
  -1  -2   1        3.91       28.33      5.74 o 
   0  -2   1     1498.29     1656.30     28.51 o 
   1  -2   1    21552.43    17869.98    284.74 o 
   2  -2   1     6379.73     6726.30    174.84 o 
   3  -2   1     5785.28     5530.40    106.30 o 
   4  -2   1     1560.28     1623.76     38.35 o 
   5  -2   1      433.45      449.77     16.10 o 
   6  -2   1       18.28       15.79      6.70 o 
   7  -2   1     1732.09     1781.94     37.07 o 
   8  -2   1      615.33      560.39     25.96 o 
   9  -2   1      334.60      340.22     20.03 o 
  10  -2   1     1111.72     1142.98     40.25 o 
  11  -2   1       11.46      -11.61     14.69 o 
 -10  -1   1      179.80      193.34     29.43 o 
  -9  -1   1      129.87      144.38     23.35 o 
  -8  -1   1     2160.03     2237.40     57.57 o 
  -7  -1   1      146.48      149.99     10.57 o 
  -6  -1   1     2459.85     2513.49     47.25 o 
  -5  -1   1     2851.64     2880.91     49.80 o 
  -4  -1   1     3298.92     3446.13     56.56 o 
  -3  -1   1      240.86      239.87      7.18 o 
  -2  -1   1    22900.88    18829.36    371.89 o 
  -1  -1   1    12722.80    11365.89    298.65 o 
   0  -1   1     4933.10     4852.68    124.42 o 
   1  -1   1     8225.85     8056.62    204.27 o 
   2  -1   1     4235.23     4501.87     86.60 o 
   3  -1   1     1110.34     1130.60     21.82 o 
   4  -1   1     1491.62     1492.00     28.61 o 
   5  -1   1     9332.98     9054.85    140.69 o 
   6  -1   1      185.63      159.60     10.24 o 
   7  -1   1      787.38      772.82     30.00 o 
   8  -1   1      589.03      602.57     24.85 o 
   9  -1   1        0.02        3.80      8.34 o 
  10  -1   1       38.14        0.76     15.74 o 
 -11   0   1      471.87      510.32     41.10 o 
 -10   0   1      629.12      580.43     40.96 o 
  -9   0   1       20.25        0.68     11.56 o 
  -8   0   1      958.35      899.99     29.88 o 
  -7   0   1     1101.51     1089.24     25.53 o 
  -6   0   1     1756.56     1747.89     37.58 o 
  -5   0   1      106.74       89.53      6.72 o 
  -4   0   1    19654.20    18232.35    220.67 o 
  -3   0   1    19213.84    17641.88    212.64 o 
  -2   0   1     5915.98     5784.93    183.39 o 
  -1   0   1     2418.43     2397.47     45.48 o 
   0   0   1     4028.48     3356.06    139.08 o 
   1   0   1     3047.43     3149.61     61.05 o 
   2   0   1      414.49      453.99     15.53 o 
   3   0   1     3424.31     3488.88     89.48 o 
   4   0   1     2380.12     2549.25     45.91 o 
   5   0   1     1312.64     1299.16     27.43 o 
   6   0   1        0.72       -0.69      4.16 o 
   7   0   1      107.37      123.23     10.38 o 
   8   0   1       73.00       74.36      9.52 o 
   9   0   1      844.99      910.38     49.34 o 
  10   0   1       19.92       20.80     16.30 o 
 -11   1   1       14.74        6.48     15.88 o 
 -10   1   1      343.13      276.43     28.41 o 
  -9   1   1      858.36      841.42     30.50 o 
  -8   1   1      821.90      811.54     28.64 o 
  -7   1   1     1098.18     1105.51     25.41 o 
  -6   1   1     3761.82     3850.04     65.05 o 
  -5   1   1      554.17      551.86     11.61 o 
  -4   1   1      572.55      685.85     13.83 o 
  -3   1   1      416.76      459.75     25.05 o 
  -2   1   1    20517.53    18189.12    700.24 o 
  -1   1   1     3349.18     3550.24     56.74 o 
   0   1   1    29207.50    18244.16    757.33 o 
   1   1   1       12.29       13.05      2.13 o 
   2   1   1     2485.79     2497.75     41.00 o 
   3   1   1     1227.01     1176.07     23.02 o 
   4   1   1      132.06      130.31      6.98 o 
   5   1   1      287.11      251.57     13.23 o 
   6   1   1     1419.27     1412.29     30.79 o 
   7   1   1     1940.41     1945.48     40.69 o 
   8   1   1       20.03        8.55      9.00 o 
   9   1   1      488.20      503.34     36.44 o 
  10   1   1       37.29       27.01     17.53 o 
 -11   2   1      572.90      547.68     41.73 o 
 -10   2   1        5.64       -3.41      8.60 o 
  -9   2   1     1013.28      998.32     34.42 o 
  -8   2   1      873.50      886.38     30.51 o 
  -7   2   1      376.03      328.32     16.80 o 
  -6   2   1      140.72      146.05      6.51 o 
  -5   2   1     1735.63     1877.23     28.23 o 
  -4   2   1     3655.48     3760.05     81.82 o 
  -3   2   1       78.60       77.29      9.96 o 
  -2   2   1    12489.36    12518.86    187.13 o 
  -1   2   1     3595.28     3828.73     71.74 o 
   0   2   1     1728.42     1914.17     39.42 o 
   1   2   1      737.91      740.80     22.76 o 
   2   2   1     2940.02     3005.78     49.03 o 
   3   2   1       23.67       23.00      3.78 o 
   4   2   1     8987.14     8757.38    135.76 o 
   5   2   1      667.44      636.61     18.86 o 
   6   2   1     1816.01     1822.83     37.65 o 
   7   2   1      797.25      817.89     29.78 o 
   8   2   1        0.37      -10.14      7.44 o 
 -11   3   1      558.99      549.70     41.18 o 
 -10   3   1      118.93      128.48     16.55 o 
  -9   3   1       91.71       84.11     17.39 o 
  -8   3   1      107.19      102.23     12.48 o 
  -7   3   1     2302.55     2428.44     44.20 o 
  -6   3   1       27.46      273.22     20.17 o 
  -5   3   1     7131.30     7137.22    149.86 o 
  -4   3   1     2253.43     2438.03     52.88 o 
  -3   3   1       50.90       35.43      6.74 o 
  -2   3   1     1231.29     1309.10     41.57 o 
  -1   3   1     4422.82     4580.71     86.62 o 
   0   3   1     2639.62     2658.27     43.13 o 
   1   3   1     1865.23     1851.08     31.92 o 
   2   3   1    11932.33    11620.61    175.10 o 
   3   3   1       55.11       61.57      5.97 o 
   4   3   1     1464.51     1472.69     29.63 o 
   5   3   1      492.62      477.51     16.90 o 
   6   3   1      216.02      228.14     22.88 o 
   7   3   1       11.18       10.83      8.39 o 
   8   3   1      267.38      284.78     27.46 o 
 -11   4   1       12.51       13.65     10.75 o 
 -10   4   1      564.30      548.07     26.85 o 
  -9   4   1      650.78      598.62     26.77 o 
  -8   4   1      264.07      258.13     12.43 o 
  -7   4   1     2758.73     2778.68     96.19 o 
  -6   4   1        9.97        0.50      7.85 o 
  -5   4   1        2.46        0.12      4.53 o 
  -4   4   1     2633.18     2930.72    123.49 o 
  -3   4   1     7147.83     7319.08    193.55 o 
  -2   4   1       13.35       18.77      5.98 o 
  -1   4   1     4154.85     4016.44     78.28 o 
   0   4   1     2754.93     2913.34     48.07 o 
   1   4   1      177.35      166.39      8.67 o 
   2   4   1      316.15      342.62     10.51 o 
   3   4   1      171.56      146.84     12.34 o 
   4   4   1      583.28      559.07     31.25 o 
   5   4   1     1162.41     1164.19     84.42 o 
   6   4   1     1372.74     1382.57     41.95 o 
   7   4   1       81.48       77.80     19.85 o 
   8   4   1      185.37      127.16     26.17 o 
 -11   5   1       79.59       82.42     14.80 o 
 -10   5   1      357.65      381.40     23.27 o 
  -9   5   1     1051.81     1033.03     28.09 o 
  -8   5   1      397.56      352.19     15.33 o 
  -7   5   1      114.28       94.87      8.87 o 
  -6   5   1     1557.61     1526.93     54.75 o 
  -5   5   1     3602.81     3591.26    229.89 o 
  -4   5   1      406.93      395.64     22.67 o 
  -3   5   1     1657.50     1467.59     50.07 o 
  -2   5   1      497.78      567.08     25.09 o 
  -1   5   1      323.37      354.08     13.48 o 
   0   5   1     2199.62     2306.34     40.60 o 
   1   5   1     2065.10     2032.55     37.09 o 
   2   5   1      328.92      360.37     11.62 o 
   3   5   1     2908.83     2861.14     51.11 o 
   4   5   1      703.96      700.78     25.36 o 
   5   5   1      215.50      194.27     24.67 o 
   6   5   1      217.23      180.10     26.43 o 
   7   5   1      251.65      264.90     28.54 o 
   8   5   1       65.22       53.68     20.82 o 
 -11   6   1       76.20       74.31     15.20 o 
 -10   6   1      154.78      134.53     20.69 o 
  -9   6   1      470.97      464.24     18.60 o 
  -8   6   1     1772.31     1907.43     56.43 o 
  -7   6   1        0.81       -0.67      4.65 o 
  -6   6   1     2319.44     2355.64     79.02 o 
  -5   6   1      407.39      388.87     25.46 o 
  -4   6   1      447.42      440.95     25.30 o 
  -3   6   1      329.66      359.89     21.19 o 
  -2   6   1     2890.08     3041.90     90.14 o 
  -1   6   1     1488.25     1402.75     34.76 o 
   0   6   1      926.35      950.29     23.05 o 
   1   6   1     4423.93     4585.18     76.04 o 
   2   6   1      500.87      550.41     15.62 o 
   3   6   1      189.67      177.34     22.85 o 
   4   6   1      681.87      698.76     41.46 o 
   5   6   1      670.51      706.95     43.02 o 
   6   6   1        1.82        8.13     14.85 o 
   7   6   1      405.26      448.58     38.33 o 
 -11   7   1      287.73      322.55     27.28 o 
 -10   7   1      649.53      696.56     24.84 o 
  -9   7   1       54.56       49.26      9.50 o 
  -8   7   1       96.33       70.69     11.77 o 
  -7   7   1       14.70      -12.43      8.42 o 
  -6   7   1       43.78       16.32     12.95 o 
  -5   7   1      138.09      112.42     17.32 o 
  -4   7   1     3776.90     3636.20    110.47 o 
  -3   7   1      279.79      227.49     18.22 o 
  -2   7   1     2469.87     2409.11     76.06 o 
  -1   7   1     2279.65     2402.88     44.60 o 
   0   7   1        0.07       -5.59      3.73 o 
   1   7   1       15.67       26.18      5.75 o 
   2   7   1     1344.79     1352.22     58.81 o 
   3   7   1     1828.91     1732.25     72.29 o 
   4   7   1      193.02      212.72     28.72 o 
   5   7   1     1067.82     1110.07     58.45 o 
   6   7   1      107.66      108.33     25.56 o 
 -11   8   1      201.02      191.11     33.41 o 
 -10   8   1      184.19      144.60     17.77 o 
  -9   8   1      457.27      402.66     22.15 o 
  -8   8   1      151.36      155.04     25.25 o 
  -7   8   1     1423.25     1395.16     61.42 o 
  -6   8   1     2215.49     2245.41     81.69 o 
  -5   8   1      114.42      119.68     17.77 o 
  -4   8   1     1957.69     1908.77     68.58 o 
  -3   8   1      807.28      799.04     36.83 o 
  -2   8   1      163.31      158.81     11.60 o 
  -1   8   1       60.54       55.60      7.14 o 
   0   8   1     1381.05     1434.84     38.57 o 
   1   8   1      973.47      969.11     48.47 o 
   2   8   1      500.89      541.09     36.44 o 
   3   8   1      583.35      595.88     40.49 o 
   4   8   1      199.92      187.66     29.59 o 
   5   8   1       77.83       30.14     19.06 o 
   6   8   1      314.31      331.14     35.67 o 
 -10   9   1        0.57       -2.82      9.78 o 
  -9   9   1      991.44     1012.60     44.51 o 
  -8   9   1      317.05      314.36     18.57 o 
  -7   9   1      222.34      189.66     25.75 o 
  -6   9   1      793.54      792.88     42.89 o 
  -5   9   1      286.46      271.32     23.56 o 
  -4   9   1       59.31       48.52     14.30 o 
  -3   9   1     1493.56     1477.27     40.72 o 
  -2   9   1     1928.56     1853.93     58.41 o 
  -1   9   1        8.55        1.07      6.35 o 
   0   9   1     1497.38     1475.93     64.13 o 
   1   9   1      377.97      340.80     29.28 o 
   2   9   1      337.02      290.33     29.22 o 
   3   9   1        0.76       -1.16     14.22 o 
   4   9   1      638.74      666.01     47.28 o 
   5   9   1       96.48       62.55     23.46 o 
 -10  10   1       40.21        2.91     10.59 o 
  -9  10   1       76.42       42.98     12.78 o 
  -8  10   1      391.03      374.36     21.09 o 
  -7  10   1      564.98      477.78     35.54 o 
  -6  10   1       23.44       16.59     13.53 o 
  -5  10   1     1357.47     1277.98     56.42 o 
  -4  10   1      935.59      891.16     44.20 o 
  -3  10   1       22.75       27.61     15.05 o 
  -2  10   1      170.22      211.52     30.07 o 
  -1  10   1      200.94      184.34     26.06 o 
   0  10   1       58.47       86.22     19.85 o 
   1  10   1      196.90      207.24     28.17 o 
   2  10   1      804.81      759.00     48.49 o 
   3  10   1        0.01       -4.66     15.48 o 
  -9  11   1      286.34      278.55     22.95 o 
  -8  11   1       64.64       54.94     12.93 o 
  -7  11   1      684.03      663.43     43.73 o 
  -6  11   1      179.63      127.61     22.80 o 
  -5  11   1      191.18      220.17     27.25 o 
  -4  11   1      325.59      275.06     25.85 o 
  -3  11   1      851.74      810.09     30.94 o 
  -2  11   1       42.05       25.06     16.45 o 
  -1  11   1      632.20      728.62     44.26 o 
   0  11   1      433.22      382.11     32.83 o 
   1  11   1       50.82       45.28     19.69 o 
   2  11   1       98.60       71.11     24.62 o 
  -8  12   1       22.83      -12.16      9.57 o 
  -6  12   1      125.73      121.63     24.40 o 
  -5  12   1      295.80      291.91     27.85 o 
  -4  12   1       63.00       56.23     18.80 o 
  -3  12   1      687.57      756.95     45.81 o 
  -2  12   1       10.14        3.61     13.95 o 
  -1  12   1      148.51      151.35     25.67 o 
   0  12   1       79.98       78.56     22.04 o 
  -6  13   1      187.55      232.49     31.25 o 
  -5  13   1      289.57      246.52     30.49 o 
  -2  13   1      151.70      147.82     28.49 o 
   3 -13   2      305.53      312.31     32.38 o 
   5 -13   2       74.54       49.28     18.80 o 
   6 -13   2       80.20       73.00     21.30 o 
  -2 -12   2      389.23      452.43     40.36 o 
  -1 -12   2       35.90       46.70     18.80 o 
   1 -12   2      158.06      212.22     29.62 o 
   2 -12   2        0.63       -6.56     12.40 o 
   3 -12   2      168.10      161.54     28.85 o 
   4 -12   2      757.52      724.22     29.47 o 
   5 -12   2      135.70      143.57     15.41 o 
   6 -12   2      394.21      372.55     20.50 o 
   7 -12   2      303.52      296.70     33.86 o 
  -3 -11   2      153.72      160.30     28.85 o 
  -2 -11   2      374.40      354.65     33.91 o 
   0 -11   2       34.64       60.95     18.17 o 
   1 -11   2      316.20      374.37     30.75 o 
   2 -11   2      563.01      612.15     40.17 o 
   3 -11   2      412.01      402.57     18.50 o 
   4 -11   2     1076.33     1053.55     31.85 o 
   5 -11   2      192.53      182.45     15.59 o 
   6 -11   2        9.74      -10.67      8.33 o 
   7 -11   2       11.67      -11.95     13.37 o 
   8 -11   2      501.21      484.44     38.70 o 
  -5 -10   2      211.81      224.46     33.86 o 
  -4 -10   2      113.02       82.06     24.59 o 
  -3 -10   2      197.33      171.65     28.41 o 
  -2 -10   2      188.77      215.04     27.96 o 
  -1 -10   2     1834.69     1890.39     77.53 o 
   0 -10   2      976.07      920.54     48.10 o 
   1 -10   2      653.14      649.80     39.46 o 
   2 -10   2      731.66      722.55     20.14 o 
   3 -10   2       47.41       48.08      8.34 o 
   4 -10   2      115.00      122.74     12.06 o 
   5 -10   2      281.39      269.92     21.63 o 
   6 -10   2      685.45      651.58     25.31 o 
   7 -10   2       11.05      -13.72     12.40 o 
   8 -10   2      370.77      414.88     35.04 o 
   9 -10   2        6.74       -0.84     15.69 o 
  -6  -9   2      111.43       95.09     27.56 o 
  -5  -9   2      250.41      232.81     33.62 o 
  -4  -9   2      287.18      268.88     29.20 o 
  -3  -9   2     1371.86     1498.44     47.93 o 
  -2  -9   2        6.16       -8.08     10.79 o 
  -1  -9   2     1030.28     1006.00     49.13 o 
   0  -9   2      734.75      850.01     43.83 o 
   1  -9   2       57.04       68.87      7.27 o 
   2  -9   2       10.11        0.23      5.66 o 
   3  -9   2     2852.92     2928.63     60.17 o 
   4  -9   2      828.70      817.56     25.78 o 
   5  -9   2      825.40      842.07     27.42 o 
   6  -9   2      668.35      648.93     30.66 o 
   7  -9   2        7.12       -1.26     12.16 o 
   8  -9   2        8.70       -5.66     14.03 o 
   9  -9   2      151.78      125.74     26.04 o 
  10  -9   2      296.30      311.42     38.07 o 
  -7  -8   2        7.76      -17.30     17.19 o 
  -6  -8   2      598.19      547.18     42.15 o 
  -5  -8   2      726.20      729.05     32.15 o 
  -4  -8   2      204.09      211.95     19.60 o 
  -3  -8   2      267.16      251.47     24.06 o 
  -2  -8   2      501.87      458.48     31.17 o 
  -1  -8   2      640.73      563.31     33.04 o 
   0  -8   2      255.40      256.40     13.92 o 
   1  -8   2     4143.90     4520.18     70.17 o 
   2  -8   2        5.63        2.52      4.72 o 
   3  -8   2     1861.02     1862.01     55.51 o 
   4  -8   2      305.68      302.86     14.73 o 
   5  -8   2       76.53       83.15     10.99 o 
   6  -8   2      171.92      158.57     22.56 o 
   7  -8   2     1072.29     1091.59     53.60 o 
   8  -8   2        8.16       19.96     14.85 o 
   9  -8   2      802.40      741.02     47.34 o 
  10  -8   2      203.67      280.67     36.02 o 
  -7  -7   2       25.05       12.90     16.80 o 
  -6  -7   2      203.25      221.64     23.15 o 
  -5  -7   2      191.76      153.06     17.18 o 
  -4  -7   2      717.05      736.51     29.82 o 
  -3  -7   2       94.51       75.74     16.03 o 
  -2  -7   2     2682.73     2558.93     88.64 o 
  -1  -7   2     2592.62     2474.53     84.77 o 
   0  -7   2      535.40      540.93     13.44 o 
   1  -7   2     1290.58     1251.16     31.49 o 
   2  -7   2      337.03      341.70     17.40 o 
   3  -7   2      835.57      856.75     24.00 o 
   4  -7   2     1873.13     1841.49     41.95 o 
   5  -7   2     4381.39     4410.86     85.02 o 
   6  -7   2       56.46       57.68     14.87 o 
   7  -7   2      672.21      736.68     41.78 o 
   8  -7   2       83.09       66.95     17.80 o 
   9  -7   2      112.80      120.00     23.93 o 
  10  -7   2        5.18       -6.08     15.69 o 
  -8  -6   2      103.10       80.06     22.33 o 
  -7  -6   2      337.31      331.07     33.21 o 
  -6  -6   2      602.90      611.47     28.12 o 
  -5  -6   2      336.11      331.67     19.78 o 
  -4  -6   2     3339.38     3493.43    115.10 o 
  -3  -6   2      218.46      178.79     18.01 o 
  -2  -6   2     1484.15     1554.36     58.92 o 
  -1  -6   2      419.24      444.91     20.11 o 
   0  -6   2     3095.80     3321.01     53.00 o 
   1  -6   2     2937.48     3263.28     59.30 o 
   2  -6   2     6379.12     6936.68    118.50 o 
   3  -6   2     2635.93     2704.19     53.43 o 
   4  -6   2     1535.75     1605.64     37.28 o 
   5  -6   2      946.01      953.58     43.20 o 
   6  -6   2      595.30      631.00     35.62 o 
   7  -6   2      269.92      271.48     25.33 o 
   8  -6   2      308.06      338.27     29.28 o 
   9  -6   2     1813.82     1805.57     77.30 o 
  10  -6   2       23.77       21.09     17.06 o 
  -9  -5   2      688.53      717.17     47.97 o 
  -8  -5   2      251.00      271.76     21.60 o 
  -7  -5   2     1140.11     1156.80     40.61 o 
  -6  -5   2     1976.58     2070.11     57.15 o 
  -5  -5   2       57.31       61.18     11.57 o 
  -4  -5   2       75.44      100.41     16.77 o 
  -3  -5   2      790.49      845.40     38.60 o 
  -2  -5   2     1150.53     1048.08     24.17 o 
  -1  -5   2       57.20       59.71      4.69 o 
   0  -5   2    10826.75    10820.92    150.37 o 
   1  -5   2      671.74      698.22     17.07 o 
   2  -5   2     1022.52     1019.73     23.85 o 
   3  -5   2       79.45       69.37      6.96 o 
   4  -5   2     2371.46     2323.97     75.64 o 
   5  -5   2      488.86      453.14     27.25 o 
   6  -5   2     2062.26     2204.55     77.87 o 
   7  -5   2      768.14      824.45     42.60 o 
   8  -5   2      193.76      162.57     23.46 o 
   9  -5   2      558.37      546.78     37.59 o 
  10  -5   2        8.04       -0.45     14.69 o 
  -9  -4   2      441.73      468.43     38.70 o 
  -8  -4   2      245.94      271.89     19.31 o 
  -7  -4   2      139.12      135.92     15.60 o 
  -6  -4   2       53.78       74.30     34.98 o 
  -5  -4   2     3045.34     3268.14     75.58 o 
  -4  -4   2     2319.40     2380.44     80.82 o 
  -3  -4   2     2038.96     2053.51     69.95 o 
  -2  -4   2     7766.56     8290.98    229.17 o 
  -1  -4   2      112.46      116.46      5.64 o 
   0  -4   2      433.64      437.37     21.13 o 
   1  -4   2      366.59      331.27     15.80 o 
   2  -4   2     4292.85     4250.22    116.97 o 
   3  -4   2       63.37       65.11     10.27 o 
   4  -4   2    11464.24    12242.49    319.55 o 
   5  -4   2      448.43      467.69     26.91 o 
   6  -4   2      941.66      940.53     30.74 o 
   7  -4   2      587.43      633.92     54.26 o 
   8  -4   2      120.15      128.12     15.12 o 
   9  -4   2       81.85       78.65     13.42 o 
  10  -4   2      334.09      353.09     22.95 o 
 -10  -3   2      162.09      150.35     27.12 o 
  -9  -3   2       27.69       15.74     14.82 o 
  -8  -3   2       92.17       81.18     12.66 o 
  -7  -3   2     1371.97     1370.05     75.20 o 
  -6  -3   2      272.89      261.67     15.79 o 
  -5  -3   2     2862.33     2901.39     68.91 o 
  -4  -3   2     2219.98     2319.94     48.01 o 
  -3  -3   2      112.93      110.91     12.16 o 
  -2  -3   2     1898.48     2178.59     69.24 o 
  -1  -3   2     4464.49     4566.23     86.43 o 
   0  -3   2     1369.02     1470.09     42.10 o 
   1  -3   2     4442.74     4361.32    116.07 o 
   2  -3   2     3433.68     3677.29    101.81 o 
   3  -3   2       72.55       95.04      9.95 o 
   4  -3   2      870.67      828.56     34.78 o 
   5  -3   2     2055.22     2124.95    138.35 o 
   6  -3   2     2900.19     2901.28     66.92 o 
   7  -3   2      113.88       82.10     11.30 o 
   8  -3   2     1491.17     1553.93     45.83 o 
   9  -3   2      312.95      304.46     19.75 o 
  10  -3   2      227.06      252.96     20.28 o 
 -10  -2   2      734.17      835.48     51.65 o 
  -9  -2   2      475.85      485.41     36.25 o 
  -8  -2   2      264.52      257.93     21.88 o 
  -7  -2   2     2684.21     2884.83     68.79 o 
  -6  -2   2      788.11      857.90     28.11 o 
  -5  -2   2       17.41        6.91      3.56 o 
  -4  -2   2     2416.60     2559.29     52.51 o 
  -3  -2   2     6262.53     6136.33    115.52 o 
  -2  -2   2      932.96      881.31     32.83 o 
  -1  -2   2     8774.40     8689.98    380.36 o 
   0  -2   2     2387.80     2547.14     68.34 o 
   1  -2   2     6350.61     6228.75    161.51 o 
   2  -2   2      530.61      535.78     21.85 o 
   3  -2   2     2714.62     2690.85     56.54 o 
   4  -2   2     2507.36     2672.99     58.13 o 
   5  -2   2     2952.38     3016.04     81.51 o 
   6  -2   2     3934.72     4024.44     89.72 o 
   7  -2   2       10.01        1.53      6.16 o 
   8  -2   2      219.85      247.21     16.46 o 
   9  -2   2      101.90      100.36     14.11 o 
  10  -2   2      374.48      433.56     24.70 o 
 -11  -1   2       87.60       82.64     23.25 o 
 -10  -1   2      196.15      208.06     31.04 o 
  -9  -1   2      582.60      606.65     40.46 o 
  -8  -1   2      453.48      458.35     32.57 o 
  -7  -1   2       77.62       65.90      7.30 o 
  -6  -1   2     3791.30     3950.07     66.70 o 
  -5  -1   2     3503.67     3626.52     60.49 o 
  -4  -1   2      746.00      652.84     12.89 o 
  -3  -1   2     2257.71     2245.75     45.47 o 
  -2  -1   2     2413.92     2703.34     52.72 o 
  -1  -1   2      542.31      667.65     16.39 o 
   0  -1   2      224.22      207.48      9.45 o 
   1  -1   2    17616.27    13831.45    348.75 o 
   2  -1   2       58.92       68.66     11.29 o 
   3  -1   2     4015.91     4015.04     65.10 o 
   4  -1   2     1560.59     1645.78     31.78 o 
   5  -1   2        0.05        1.53      3.90 o 
   6  -1   2        0.12       -4.26      4.77 o 
   7  -1   2      834.86      910.54     24.46 o 
   8  -1   2      696.93      704.71     22.24 o 
   9  -1   2      278.57      310.96     22.44 o 
  10  -1   2      666.17      722.20     46.76 o 
 -11   0   2      198.48      209.85     31.83 o 
 -10   0   2      391.38      345.67     31.96 o 
  -9   0   2        0.70       -3.29     10.11 o 
  -8   0   2     2364.09     2437.90     59.16 o 
  -7   0   2      648.23      649.71     20.46 o 
  -6   0   2      419.66      352.89     12.81 o 
  -5   0   2     1557.22     1610.80     24.43 o 
  -4   0   2     7182.06     7822.80    221.13 o 
  -3   0   2       39.52       46.41      4.38 o 
  -2   0   2     1310.24     1392.34     29.21 o 
  -1   0   2     5967.62     5383.70     99.68 o 
   0   0   2     4870.12     4520.06     84.37 o 
   1   0   2     4007.02     3895.35    141.59 o 
   2   0   2        1.11        8.09      5.15 o 
   3   0   2      179.84      171.16      7.17 o 
   4   0   2      349.20      322.42     11.26 o 
   5   0   2     3985.04     4000.67     68.45 o 
   6   0   2      426.53      384.43     14.52 o 
   7   0   2     1505.92     1538.81     34.91 o 
   8   0   2      499.03      486.63     18.64 o 
   9   0   2       13.74       17.40     14.37 o 
 -11   1   2      160.58      231.65     32.30 o 
 -10   1   2     1065.97     1018.98     55.58 o 
  -9   1   2       18.62       17.84      8.48 o 
  -8   1   2      206.08      197.71     16.05 o 
  -7   1   2       79.68       55.70      6.96 o 
  -6   1   2     2122.97     2192.00     32.70 o 
  -5   1   2      471.49      432.74     13.97 o 
  -4   1   2    16889.48    16292.40    318.05 o 
  -3   1   2      182.62      172.39      7.82 o 
  -2   1   2    27095.33    21588.52    697.11 o 
  -1   1   2     4974.08     4840.48     73.90 o 
   0   1   2        3.95        4.90      3.61 o 
   1   1   2      626.83      576.54     12.25 o 
   2   1   2     5281.06     5267.80     82.37 o 
   3   1   2     5504.43     5330.24     84.85 o 
   4   1   2      497.94      505.62     20.88 o 
   5   1   2     2089.55     2108.26     40.82 o 
   6   1   2      170.64      157.47     10.18 o 
   7   1   2      144.42      148.73     11.67 o 
   8   1   2       74.27       99.36     26.97 o 
 -11   2   2       62.50       65.42     20.03 o 
 -10   2   2      332.06      319.69     30.46 o 
  -9   2   2      128.43      142.26     18.02 o 
  -8   2   2      330.62      311.24     12.80 o 
  -7   2   2     1138.04     1153.26     25.36 o 
  -6   2   2     2895.51     3050.29     52.15 o 
  -5   2   2      102.12      118.97      9.98 o 
  -4   2   2     1127.39     1035.49     26.76 o 
  -3   2   2     2195.10     2344.03     49.03 o 
  -2   2   2     2078.34     2306.36     37.54 o 
  -1   2   2      258.04      243.91      6.31 o 
   0   2   2    13087.28    10522.62    268.01 o 
   1   2   2     2862.04     2793.69     45.43 o 
   2   2   2     4210.97     4283.19     80.05 o 
   3   2   2     1498.97     1462.26     28.51 o 
   4   2   2       15.70       12.14      4.50 o 
   5   2   2        7.32        5.54      4.79 o 
   6   2   2     1043.81     1126.02     27.68 o 
   7   2   2     1518.90     1566.32     95.38 o 
   8   2   2      178.45      114.26     21.85 o 
 -11   3   2      289.15      305.89     31.14 o 
 -10   3   2        9.85       -5.60      8.41 o 
  -9   3   2     1324.39     1327.14     41.42 o 
  -8   3   2      542.36      557.03     17.66 o 
  -7   3   2      396.69      397.72     14.27 o 
  -6   3   2      311.69      334.30     15.81 o 
  -5   3   2     2002.37     1929.91     63.18 o 
  -4   3   2     2607.52     2534.21     54.70 o 
  -3   3   2     2175.93     2318.64     38.64 o 
  -2   3   2     7764.08     7694.56    116.89 o 
  -1   3   2      306.65      301.33     10.62 o 
   0   3   2     1414.69     1488.95     26.25 o 
   1   3   2     1401.43     1503.72     27.30 o 
   2   3   2     4753.53     4817.73     77.06 o 
   3   3   2       89.66       97.44     12.24 o 
   4   3   2     3360.12     3356.35     58.49 o 
   5   3   2      366.59      332.10     13.09 o 
   6   3   2     1093.22     1105.86     52.50 o 
   7   3   2      127.67      105.28     22.27 o 
   8   3   2       37.60       33.07     15.74 o 
   9   3   2       14.88        0.55     17.40 o 
 -11   4   2      565.16      597.52     29.42 o 
 -10   4   2       81.54       63.33     15.32 o 
  -9   4   2       29.65       19.92      8.00 o 
  -8   4   2      250.43      213.94     11.72 o 
  -7   4   2     2627.17     2755.98     65.41 o 
  -6   4   2        9.59        1.61      5.75 o 
  -5   4   2     4868.92     5076.53    103.09 o 
  -4   4   2     4588.88     4548.22     72.64 o 
  -3   4   2      744.11      746.19     16.23 o 
  -2   4   2      143.44      141.25      7.51 o 
  -1   4   2      822.47      791.47     21.49 o 
   0   4   2     1466.77     1474.96     35.15 o 
   1   4   2     4815.65     4897.17     78.22 o 
   2   4   2     6962.57     7039.93    110.41 o 
   3   4   2      213.91      229.48      9.51 o 
   4   4   2     1229.13     1220.21     27.23 o 
   5   4   2      583.83      607.23     36.88 o 
   6   4   2      279.02      240.42     26.04 o 
   7   4   2       47.50       37.70     17.11 o 
   8   4   2      686.80      714.51     47.76 o 
 -11   5   2        1.34       -3.22     17.24 o 
 -10   5   2      385.29      401.37     17.66 o 
  -9   5   2      871.40      840.49     24.85 o 
  -8   5   2      391.44      369.63     15.57 o 
  -7   5   2     1246.34     1302.32     38.86 o 
  -6   5   2        2.80       -2.45      4.94 o 
  -5   5   2      946.76     1002.57     21.03 o 
  -4   5   2     2174.63     2359.34     41.73 o 
  -3   5   2     3001.25     2927.07     60.68 o 
  -2   5   2       69.15       79.29      8.71 o 
  -1   5   2     7034.78     6890.47    131.71 o 
   0   5   2     2896.36     3018.46     51.36 o 
   1   5   2      595.02      607.41     15.54 o 
   2   5   2       78.42       86.32      7.18 o 
   3   5   2      789.94      800.77     25.39 o 
   4   5   2      264.73      266.56     24.85 o 
   5   5   2      369.60      304.63     28.99 o 
   6   5   2     1121.39     1253.18     61.58 o 
   7   5   2       20.69       10.58     17.40 o 
 -11   6   2       20.53       -0.48     11.47 o 
 -10   6   2      817.21      873.77     27.22 o 
  -9   6   2      587.72      619.17     21.58 o 
  -8   6   2       13.57        5.58      8.11 o 
  -7   6   2       27.41        2.89      6.72 o 
  -6   6   2     1308.07     1330.58     38.29 o 
  -5   6   2     2836.15     2860.61     92.06 o 
  -4   6   2      358.66      368.82     14.33 o 
  -3   6   2     3659.00     3690.66     76.14 o 
  -2   6   2      380.35      426.68     16.35 o 
  -1   6   2       56.96       66.92      9.85 o 
   0   6   2     1169.85     1201.10     25.49 o 
   1   6   2     3663.21     3812.13     89.47 o 
   2   6   2       71.40       64.22      9.08 o 
   3   6   2     2302.37     2243.96     83.85 o 
   4   6   2      279.52      263.06     26.09 o 
   5   6   2       23.66       16.90     16.48 o 
   6   6   2      134.60      165.44     28.35 o 
   7   6   2      158.91      164.78     30.67 o 
 -11   7   2       56.52       55.17     11.09 o 
 -10   7   2        5.94        1.14      8.29 o 
  -9   7   2      287.73      271.94     16.32 o 
  -8   7   2     1306.01     1367.98     43.45 o 
  -7   7   2       36.96       32.67     13.30 o 
  -6   7   2     1982.44     1986.51     73.66 o 
  -5   7   2     1842.47     1899.40     69.19 o 
  -4   7   2      464.41      490.86     18.31 o 
  -3   7   2        4.25       -0.24      5.12 o 
  -2   7   2     2959.76     2981.40     65.46 o 
  -1   7   2     2968.15     2893.44     51.97 o 
   0   7   2      429.91      407.24     17.51 o 
   1   7   2     3311.59     3516.00     76.84 o 
   2   7   2      329.87      385.11     29.56 o 
   3   7   2       50.33       26.25     16.35 o 
   4   7   2      229.75      225.83     30.12 o 
   5   7   2      379.78      409.91     36.36 o 
   6   7   2       12.18        2.87     16.38 o 
 -11   8   2      386.73      360.64     27.76 o 
 -10   8   2      800.82      866.59     58.21 o 
  -9   8   2       12.44       -3.71      8.99 o 
  -8   8   2      399.64      415.44     33.30 o 
  -7   8   2      320.57      295.99     26.51 o 
  -6   8   2      252.40      222.88     25.25 o 
  -5   8   2       58.67       89.14     16.14 o 
  -4   8   2     3411.34     3397.05     74.04 o 
  -3   8   2      348.33      326.46     16.14 o 
  -2   8   2     1622.90     1571.77     52.15 o 
  -1   8   2      175.31      189.20     12.85 o 
   0   8   2       36.93       21.95      8.42 o 
   1   8   2        5.54       49.68     16.98 o 
   2   8   2     1214.01     1105.38     56.00 o 
   3   8   2      872.93      909.25     51.73 o 
   4   8   2      120.08      138.22     25.88 o 
   5   8   2      682.22      718.93     50.15 o 
 -10   9   2      204.03      195.75     33.20 o 
  -9   9   2      414.62      338.62     21.13 o 
  -8   9   2      107.71       94.22     23.64 o 
  -7   9   2      827.53      822.90     45.57 o 
  -6   9   2     1717.65     1651.45     67.84 o 
  -5   9   2       76.86       74.43     16.64 o 
  -4   9   2     1427.11     1466.07     40.51 o 
  -3   9   2      141.41      160.79     14.51 o 
  -2   9   2      322.55      321.20     17.02 o 
  -1   9   2      153.80      110.99     22.56 o 
   0   9   2     1543.52     1706.50     71.03 o 
   1   9   2      623.60      569.05     39.78 o 
   2   9   2      209.80      201.24     28.70 o 
   3   9   2      462.90      404.69     35.44 o 
   4   9   2        8.64        8.98     17.51 o 
 -10  10   2       20.94        3.27     13.49 o 
  -9  10   2      728.05      802.81     32.70 o 
  -8  10   2      434.20      401.19     35.38 o 
  -7  10   2       47.43       62.79     18.17 o 
  -6  10   2      132.81      105.04     20.59 o 
  -5  10   2       88.35       72.69     17.93 o 
  -4  10   2      187.71      159.25     21.82 o 
  -3  10   2      277.22      276.22     16.61 o 
  -2  10   2     1438.29     1422.46     41.71 o 
  -1  10   2       41.08       19.14     13.87 o 
   0  10   2      776.15      774.95     46.26 o 
   1  10   2      226.68      236.76     31.88 o 
   2  10   2       47.54       19.03     17.59 o 
   3  10   2       34.08       22.56     18.85 o 
  -9  11   2       53.48       49.19     13.73 o 
  -8  11   2      106.96      115.50     24.85 o 
  -7  11   2      288.57      277.59     28.43 o 
  -6  11   2       19.25        1.24     13.35 o 
  -5  11   2      923.50      866.49     46.68 o 
  -4  11   2      491.09      517.03     34.94 o 
  -3  11   2      132.38      109.15     19.14 o 
  -2  11   2      221.65      245.63     26.41 o 
  -1  11   2       32.00       22.88     16.95 o 
   0  11   2       27.26       25.72     19.46 o 
   1  11   2      196.54      158.99     28.41 o 
   2  11   2      331.16      359.28     35.70 o 
  -8  12   2       28.21       47.23     21.06 o 
  -7  12   2      490.07      453.58     37.81 o 
  -6  12   2        8.87       17.98     15.16 o 
  -5  12   2      233.86      199.50     27.09 o 
  -4  12   2      165.30      149.25     23.77 o 
  -2  12   2        3.12        7.06     16.43 o 
  -1  12   2      492.17      517.06     40.36 o 
   0  12   2      267.24      268.01     35.25 o 
   1 -13   3       44.35       51.73     21.01 o 
   2 -13   3      124.47      130.16     26.77 o 
   3 -13   3       78.38       70.35     24.69 o 
   0 -12   3      481.83      514.40     39.49 o 
   1 -12   3      162.15      162.96     26.67 o 
   2 -12   3      417.40      504.79     40.02 o 
   3 -12   3      770.04      798.25     50.36 o 
   4 -12   3       34.40       15.72     14.51 o 
   5 -12   3      167.07      133.27     24.17 o 
   6 -12   3       23.99       24.46     16.69 o 
   7 -12   3      105.87      105.70     24.40 o 
  -2 -11   3      448.60      506.74     39.41 o 
  -1 -11   3       43.40       81.06     21.69 o 
   0 -11   3     1213.30     1280.56     62.68 o 
   1 -11   3      282.47      310.05     30.09 o 
   2 -11   3       70.00       70.37     21.30 o 
   3 -11   3      346.93      360.89     27.88 o 
   4 -11   3      329.32      278.19     26.38 o 
   5 -11   3      428.89      355.94     29.83 o 
   6 -11   3      280.82      306.79     28.93 o 
   7 -11   3      399.90      358.65     32.72 o 
   8 -11   3       13.06      -13.69     14.03 o 
  -5 -10   3      528.36      502.66     43.28 o 
  -4 -10   3      378.69      351.57     34.33 o 
  -3 -10   3      211.35      252.18     27.91 o 
  -2 -10   3     1238.67     1209.98     60.76 o 
  -1 -10   3       50.09       91.06     20.38 o 
   0 -10   3        2.87       -3.26     11.11 o 
   1 -10   3      105.01      105.07     20.30 o 
   2 -10   3      193.23      179.51     18.31 o 
   3 -10   3       70.34       74.00     16.35 o 
   4 -10   3      759.22      724.04     39.75 o 
   5 -10   3       63.79       77.27     18.38 o 
   6 -10   3      162.16      152.01     24.09 o 
   7 -10   3       39.51       32.51     16.59 o 
   8 -10   3      415.62      432.84     36.41 o 
   9 -10   3        2.24       -1.63     17.06 o 
  -6  -9   3        8.91       -0.63     15.45 o 
  -5  -9   3      222.04      224.88     22.33 o 
  -4  -9   3      256.90      214.69     28.91 o 
  -3  -9   3       15.50       11.64     13.19 o 
  -2  -9   3      173.91      149.30     23.43 o 
  -1  -9   3      959.50     1025.30     50.81 o 
   0  -9   3      853.36      855.44     45.15 o 
   1  -9   3      990.58     1083.93     33.02 o 
   2  -9   3      949.75     1023.69     43.41 o 
   3  -9   3       39.05       41.46     13.58 o 
   4  -9   3      405.63      421.31     28.85 o 
   5  -9   3      504.65      481.78     32.30 o 
   6  -9   3      624.11      645.48     39.41 o 
   7  -9   3       72.65       41.99     17.69 o 
   8  -9   3      714.30      661.04     44.62 o 
   9  -9   3      115.03      133.56     26.80 o 
  -7  -8   3      105.46       72.11     22.69 o 
  -6  -8   3      153.23      135.09     28.34 o 
  -5  -8   3      172.94      200.42     20.43 o 
  -4  -8   3      275.77      240.21     28.25 o 
  -3  -8   3     1219.57     1301.62     59.21 o 
  -2  -8   3       23.56       14.98     10.87 o 
  -1  -8   3     2682.72     2917.58    100.67 o 
   0  -8   3      715.83      764.53     40.44 o 
   1  -8   3        4.86       -6.40      6.32 o 
   2  -8   3      215.07      213.38     18.17 o 
   3  -8   3     3722.46     4001.93    120.58 o 
   4  -8   3      419.43      374.39     26.77 o 
   5  -8   3     2112.52     2141.29     78.45 o 
   6  -8   3     1290.37     1319.37     58.92 o 
   7  -8   3       23.71       34.78     16.38 o 
   8  -8   3        0.32       -4.42     12.27 o 
   9  -8   3      335.46      300.41     31.78 o 
  10  -8   3      561.96      560.05     43.31 o 
  -8  -7   3      191.70      190.33     22.34 o 
  -7  -7   3       11.18        5.51     19.43 o 
  -6  -7   3      902.56      958.38     37.84 o 
  -5  -7   3     1289.56     1272.08     60.13 o 
  -4  -7   3      321.32      325.74     27.35 o 
  -3  -7   3      807.13      726.49     40.20 o 
  -2  -7   3      538.60      423.73     28.70 o 
  -1  -7   3      123.42       78.09     15.27 o 
   0  -7   3      806.38      836.23     42.35 o 
   1  -7   3     7789.92     8123.41    215.27 o 
   2  -7   3       78.01       85.14     13.32 o 
   3  -7   3     3339.24     3434.38    104.68 o 
   4  -7   3     1844.17     1849.06     66.95 o 
   5  -7   3      172.20      195.74     20.56 o 
   6  -7   3       10.99        8.58     10.64 o 
   7  -7   3      991.99     1038.51     52.07 o 
   8  -7   3      188.70      247.37     29.35 o 
   9  -7   3      264.70      324.29     36.33 o 
  10  -7   3      363.75      375.39     35.44 o 
  -8  -6   3      726.33      753.23     34.89 o 
  -7  -6   3      180.78      178.44     30.33 o 
  -6  -6   3      943.08      936.91     36.27 o 
  -5  -6   3      690.48      659.04     39.44 o 
  -4  -6   3      552.66      597.46     35.38 o 
  -3  -6   3      449.78      428.39     28.25 o 
  -2  -6   3     3259.99     3334.99    107.81 o 
  -1  -6   3     5386.49     5711.93    111.01 o 
   0  -6   3      253.96      219.82     19.69 o 
   1  -6   3     2014.10     1999.10     62.29 o 
   2  -6   3      270.08      309.63     19.64 o 
   3  -6   3      255.36      255.26     18.80 o 
   4  -6   3      845.35      841.17     38.57 o 
   5  -6   3     3873.97     3846.76    119.31 o 
   6  -6   3      187.97      197.92     21.09 o 
   7  -6   3      585.59      597.51     36.94 o 
   8  -6   3      346.27      344.30     30.49 o 
   9  -6   3       73.39       93.70     23.59 o 
  10  -6   3        7.82       27.67     18.72 o 
  -9  -5   3       12.66       13.72     16.40 o 
  -8  -5   3       56.99       52.75     13.62 o 
  -7  -5   3      290.64      314.50     20.27 o 
  -6  -5   3      284.96      286.83     19.07 o 
  -5  -5   3        0.36      -11.29      8.56 o 
  -4  -5   3     3113.25     3195.91    106.04 o 
  -3  -5   3       29.60       18.53      9.58 o 
  -2  -5   3     1551.21     1596.32     59.13 o 
  -1  -5   3      901.80      980.46     24.43 o 
   0  -5   3     3647.49     4047.39    102.04 o 
   1  -5   3      617.60      571.50     24.14 o 
   2  -5   3     5336.04     5841.14    158.88 o 
   3  -5   3     3481.23     3315.41     98.99 o 
   4  -5   3      757.96      701.58     33.99 o 
   5  -5   3     1906.28     1956.24     69.98 o 
   6  -5   3      656.19      714.43     38.28 o 
   7  -5   3      181.29      175.10     22.64 o 
   8  -5   3      256.38      252.42     25.62 o 
   9  -5   3     1284.92     1308.78     62.84 o 
  10  -5   3       25.68       13.27     15.43 o 
  -9  -4   3      586.64      506.74     39.36 o 
  -8  -4   3      227.90      256.72     18.90 o 
  -7  -4   3      788.05      779.76     30.84 o 
  -6  -4   3     3409.92     3569.42    179.64 o 
  -5  -4   3      370.70      378.10     26.77 o 
  -4  -4   3      923.75      950.05     43.15 o 
  -3  -4   3      300.09      271.03     19.53 o 
  -2  -4   3     3534.03     3554.35    108.20 o 
  -1  -4   3      804.87      873.61     30.54 o 
   0  -4   3    10093.38    10120.56    257.71 o 
   1  -4   3     1816.22     1959.21     58.95 o 
   2  -4   3     1790.35     1768.16     56.71 o 
   3  -4   3     2647.07     2852.56     86.38 o 
   4  -4   3     1256.07     1358.41     50.81 o 
   5  -4   3        1.38       23.64      9.95 o 
   6  -4   3     1321.47     1337.08     54.81 o 
   7  -4   3     1603.35     1526.50     62.18 o 
   8  -4   3       15.87        5.48     12.64 o 
   9  -4   3      444.81      445.05     33.86 o 
  10  -4   3       40.60        9.50     15.66 o 
 -10  -3   3        7.70       10.35     16.53 o 
  -9  -3   3      587.79      574.34     40.96 o 
  -8  -3   3      128.99      159.07     27.67 o 
  -7  -3   3       37.65       23.07      9.17 o 
  -6  -3   3      674.08      681.05     26.00 o 
  -5  -3   3     2832.36     2958.31     98.20 o 
  -4  -3   3     1101.70     1042.22     44.12 o 
  -3  -3   3     6834.66     6755.58    190.92 o 
  -2  -3   3     8826.66     8767.13    162.95 o 
  -1  -3   3       93.31       98.44     13.28 o 
   0  -3   3     2182.42     2362.85     48.77 o 
   1  -3   3     9470.92     9346.29    240.68 o 
   2  -3   3     6072.00     6034.51    161.57 o 
   3  -3   3        5.39        9.37      6.48 o 
   4  -3   3    10063.97    10074.85    266.61 o 
   5  -3   3     1429.46     1502.60     56.21 o 
   6  -3   3      100.23       83.99     11.00 o 
   7  -3   3      496.28      482.20     21.97 o 
   8  -3   3       94.41       89.02     13.01 o 
   9  -3   3      122.62      129.62     16.36 o 
  10  -3   3      217.80      275.13     22.00 o 
 -10  -2   3      210.33      222.65     31.25 o 
  -9  -2   3       27.94        5.08     15.72 o 
  -8  -2   3      141.28      142.88     22.43 o 
  -7  -2   3     3235.06     3285.85     76.17 o 
  -6  -2   3      119.44      128.18     12.54 o 
  -5  -2   3     3393.03     3295.05     67.53 o 
  -4  -2   3     2518.42     2583.05     83.64 o 
  -3  -2   3       12.86       16.83      5.42 o 
  -2  -2   3       40.63       46.48      3.86 o 
  -1  -2   3     4780.81     4679.13     88.72 o 
   0  -2   3      245.45      265.22     13.01 o 
   1  -2   3      898.13     1139.66     37.73 o 
   2  -2   3     6753.52     6543.96    173.99 o 
   3  -2   3      222.20      243.94     16.24 o 
   4  -2   3     1351.03     1459.79     52.23 o 
   5  -2   3     2094.42     2214.96     52.76 o 
   6  -2   3     1084.99     1089.19     33.41 o 
   7  -2   3        0.80      -10.05     10.70 o 
   8  -2   3      974.53      998.59     35.03 o 
   9  -2   3      208.19      205.40     26.98 o 
  10  -2   3      160.09      177.45     19.52 o 
 -11  -1   3        0.04        5.66     16.38 o 
 -10  -1   3      485.58      459.40     37.54 o 
  -9  -1   3     1086.45     1005.55     53.52 o 
  -8  -1   3      354.82      314.97     27.17 o 
  -7  -1   3     1909.33     1903.57     48.29 o 
  -6  -1   3      228.50      226.36      7.46 o 
  -5  -1   3      390.18      406.41     24.59 o 
  -4  -1   3      881.21      911.56     23.02 o 
  -3  -1   3     7377.46     6777.03    127.28 o 
  -2  -1   3      595.19      635.36     16.52 o 
  -1  -1   3     3639.46     3782.85    180.75 o 
   0  -1   3    20532.64    14782.08    372.26 o 
   2  -1   3     2289.89     2264.68     68.00 o 
   3  -1   3     1234.62     1203.58     30.79 o 
   4  -1   3     2678.84     2716.15     53.93 o 
   5  -1   3     1433.72     1392.01     30.41 o 
   6  -1   3     1264.63     1345.14     30.98 o 
   7  -1   3       40.94       36.27      7.97 o 
   8  -1   3       98.39      111.52     11.38 o 
   9  -1   3      129.11      134.01     16.98 o 
 -11   0   3       76.48       64.74     21.80 o 
 -10   0   3      194.91      249.37     31.80 o 
  -9   0   3      290.26      301.10     27.91 o 
  -8   0   3      392.77      404.09     30.28 o 
  -7   0   3       26.82       19.30      3.93 o 
  -6   0   3     5264.17     5426.74    134.40 o 
  -5   0   3     1418.33     1312.62     32.64 o 
  -4   0   3     1549.65     1418.08     33.07 o 
  -3   0   3     3247.34     3026.86     60.75 o 
  -2   0   3      205.58      239.90     10.79 o 
  -1   0   3       12.95       11.22      3.40 o 
   0   0   3    24060.30    17002.38    307.42 o 
   1   0   3      450.10      419.92     24.23 o 
   2   0   3       85.43       62.52     10.53 o 
   3   0   3     4579.70     4604.19    115.40 o 
   4   0   3     1726.50     1812.42     35.52 o 
   5   0   3        5.66        4.12      4.71 o 
   6   0   3      125.20      123.64     14.99 o 
   7   0   3     1047.10     1101.47     28.73 o 
   8   0   3      502.58      524.63     19.82 o 
 -11   1   3       77.34       78.98     22.64 o 
 -10   1   3      158.57      179.73     27.46 o 
  -9   1   3        2.37       -9.37      8.95 o 
  -8   1   3     2942.50     2994.76     63.17 o 
  -7   1   3      284.90      229.31     12.29 o 
  -6   1   3     2208.63     2169.17     39.27 o 
  -5   1   3     8176.48     8404.97    215.09 o 
  -4   1   3     1563.39     1729.82     42.48 o 
  -3   1   3       23.82       18.18     10.56 o 
  -2   1   3     3483.73     3557.45     91.92 o 
  -1   1   3     5283.93     4767.56     73.73 o 
   0   1   3      447.19      443.92      9.85 o 
   1   1   3     1339.17     1295.90     30.66 o 
   2   1   3       15.75       13.04      4.22 o 
   3   1   3        8.56       12.50      3.79 o 
   4   1   3       16.81       15.90      4.77 o 
   5   1   3     2767.46     2839.19     52.77 o 
   6   1   3       12.87       -1.75      5.52 o 
   7   1   3     1289.39     1357.37     33.34 o 
   8   1   3      290.92      249.29     30.85 o 
 -11   2   3      449.13      426.34     36.88 o 
 -10   2   3     1160.26     1154.95     59.50 o 
  -9   2   3       25.36       14.42      6.12 o 
  -8   2   3      174.33      167.22     12.18 o 
  -7   2   3      377.16      409.78     18.32 o 
  -6   2   3     2529.95     2620.06     59.68 o 
  -5   2   3     1356.54     1550.13     38.06 o 
  -4   2   3     7260.18     7128.71    136.29 o 
  -3   2   3     1309.34     1315.94     30.85 o 
  -2   2   3     4857.88     5260.24     81.41 o 
  -1   2   3     4687.78     5026.61     78.02 o 
   0   2   3      642.94      645.43     18.41 o 
   1   2   3      130.68      183.79     11.50 o 
   2   2   3     3439.69     3429.08     74.44 o 
   3   2   3     5287.55     5219.54     84.58 o 
   4   2   3      388.91      382.72     13.15 o 
   5   2   3     2123.75     2193.44     43.33 o 
   6   2   3      663.84      625.67     24.80 o 
   7   2   3       86.56       95.49     20.40 o 
   8   2   3       69.65       50.84     20.30 o 
   9   2   3      289.30      266.48     33.96 o 
 -11   3   3      127.70      110.94     24.22 o 
 -10   3   3      240.21      237.48     13.86 o 
  -9   3   3      150.78      159.36     12.27 o 
  -8   3   3      812.57      712.06     40.33 o 
  -7   3   3      701.71      700.98     25.38 o 
  -6   3   3     4275.73     4329.03    137.66 o 
  -5   3   3       85.94      110.06     13.14 o 
  -4   3   3     2865.53     3083.04     64.98 o 
  -3   3   3     2397.03     2728.75     55.08 o 
  -2   3   3     1613.72     1643.61     29.18 o 
  -1   3   3      181.00      215.95      9.73 o 
   0   3   3    12840.22    11702.52    375.99 o 
   1   3   3     2368.66     2418.95     41.28 o 
   2   3   3     4043.47     4068.53     66.97 o 
   3   3   3     1069.58     1067.82     32.04 o 
   4   3   3        6.01        1.92      5.21 o 
   5   3   3        5.92       -2.67      6.64 o 
   6   3   3     1136.37     1076.79     53.23 o 
   7   3   3      708.61      697.08     43.60 o 
   8   3   3        7.88        7.00     16.77 o 
 -11   4   3      283.94      287.62     28.51 o 
 -10   4   3        5.27       -4.75      6.06 o 
  -9   4   3     1350.26     1374.39     32.87 o 
  -8   4   3     1325.93     1252.71     38.92 o 
  -7   4   3      262.97      249.89     15.35 o 
  -6   4   3     1641.16     1775.51    102.10 o 
  -5   4   3     1328.03     1363.72     35.96 o 
  -4   4   3      465.86      399.23     14.24 o 
  -3   4   3     2384.27     2356.92     40.77 o 
  -2   4   3     4076.90     4181.65    112.06 o 
  -1   4   3        7.89        2.87      3.99 o 
   0   4   3     3502.68     3701.09     60.57 o 
   1   4   3     1791.61     1821.72     33.34 o 
   2   4   3     1341.28     1354.45     27.38 o 
   3   4   3        2.39       -7.30      6.81 o 
   4   4   3     1791.56     1766.88     45.64 o 
   5   4   3      372.34      350.86     29.28 o 
   6   4   3      173.28      174.20     26.20 o 
   7   4   3      105.48      104.99     23.27 o 
   8   4   3      113.53      122.84     27.41 o 
 -11   5   3      446.71      470.41     20.59 o 
 -10   5   3       49.94       29.44     14.24 o 
  -9   5   3       90.07       63.84     17.56 o 
  -8   5   3      643.48      655.12     27.07 o 
  -7   5   3     1014.34     1019.99     33.17 o 
  -6   5   3        0.97       -7.35      4.90 o 
  -5   5   3     5971.24     6045.37    121.40 o 
  -4   5   3     2875.22     2906.93     50.09 o 
  -3   5   3        6.03       23.03     18.98 o 
  -2   5   3      239.94      268.81     31.70 o 
  -1   5   3     1435.33     1461.20     36.38 o 
   0   5   3     1460.80     1496.35     28.77 o 
   1   5   3     1799.65     1848.68     62.43 o 
   2   5   3     2730.82     2681.30     61.33 o 
   3   5   3        3.05       -5.52      5.89 o 
   4   5   3      510.68      528.25     35.80 o 
   5   5   3      363.17      354.36     31.86 o 
   6   5   3      314.91      286.78     31.14 o 
   7   5   3        3.92       -3.98     16.80 o 
 -11   6   3       30.47       12.24      9.23 o 
 -10   6   3      814.20      803.26     26.39 o 
  -9   6   3      878.97      930.40     35.69 o 
  -8   6   3       55.41       60.03     23.29 o 
  -7   6   3     1732.53     1783.83     90.30 o 
  -6   6   3      306.66      364.02     28.26 o 
  -5   6   3      231.90      241.57     13.98 o 
  -4   6   3      614.37      651.98     20.73 o 
  -3   6   3     3583.24     3587.15    104.62 o 
  -2   6   3       48.65       53.14     10.33 o 
  -1   6   3     4977.02     4989.09    101.18 o 
   0   6   3     1970.81     1918.12     73.50 o 
   1   6   3      540.13      548.69     32.50 o 
   2   6   3      311.48      296.08     39.61 o 
   3   6   3      760.44      696.34     42.10 o 
   4   6   3      190.30      164.17     25.69 o 
   5   6   3      240.74      238.15     31.22 o 
   6   6   3      804.69      756.37     49.99 o 
 -11   7   3       13.34        3.60      9.66 o 
 -10   7   3      761.83      774.67     26.71 o 
  -9   7   3      432.04      454.40     24.62 o 
  -8   7   3      103.37       83.89     20.09 o 
  -7   7   3        0.23       -9.48      7.08 o 
  -6   7   3     1077.78     1143.82     51.07 o 
  -5   7   3     3105.17     3252.28    104.46 o 
  -4   7   3      394.78      351.93     15.75 o 
  -3   7   3     2917.94     2812.82     62.93 o 
  -2   7   3      887.43      906.43     28.17 o 
  -1   7   3      195.99      196.18     20.30 o 
   0   7   3      911.37      858.02     43.49 o 
   1   7   3     1636.03     1660.23     44.17 o 
   2   7   3        5.47        2.63     11.27 o 
   3   7   3      742.71      746.97     45.41 o 
   4   7   3      339.54      319.24     32.30 o 
   5   7   3        4.28       13.51     17.22 o 
 -11   8   3       82.68       75.93     13.17 o 
 -10   8   3       63.09       37.80     10.59 o 
  -9   8   3       28.36       31.29     11.73 o 
  -8   8   3      991.01     1048.02     53.39 o 
  -7   8   3      414.28      336.80     28.43 o 
  -6   8   3     1274.74     1366.86     58.97 o 
  -5   8   3      764.87      739.60     38.96 o 
  -4   8   3       22.35        5.52      6.92 o 
  -3   8   3        0.57       -2.81      6.24 o 
  -2   8   3     1223.15     1250.92     36.22 o 
  -1   8   3     1480.03     1476.18     49.96 o 
   0   8   3       85.03       74.52     23.18 o 
   1   8   3     2104.04     2006.78     79.40 o 
   2   8   3      302.64      268.98     27.83 o 
   3   8   3       17.27      -15.03     14.35 o 
   4   8   3       91.53      110.68     25.54 o 
   5   8   3      227.20      201.58     32.07 o 
  -9   9   3        0.08      -16.95     12.64 o 
  -8   9   3      548.72      510.13     37.49 o 
  -7   9   3      267.34      200.08     26.56 o 
  -6   9   3       72.80       57.39     17.98 o 
  -5   9   3       12.70       -3.71      9.79 o 
  -4   9   3     1829.15     1908.11     71.71 o 
  -3   9   3      370.55      365.01     18.64 o 
  -2   9   3       62.94       55.17      9.82 o 
  -1   9   3      445.97      433.64     21.03 o 
   0   9   3      226.78      216.01     27.54 o 
   1   9   3       15.20       26.72     16.03 o 
   2   9   3      424.14      400.85     34.78 o 
   3   9   3      337.06      334.56     33.80 o 
   4   9   3       46.77       50.02     23.98 o 
  -9  10   3      134.18      113.28     25.77 o 
  -8  10   3       38.27        9.69     16.80 o 
  -7  10   3      229.50      244.65     26.06 o 
  -6  10   3      798.64      783.33     44.65 o 
  -5  10   3      119.12       89.62     19.22 o 
  -4  10   3      819.86      870.65     44.99 o 
  -3  10   3      182.31      209.12     16.32 o 
  -2  10   3      231.32      203.16     17.95 o 
  -1  10   3       74.20       84.93     19.90 o 
   0  10   3      870.39      862.20     49.60 o 
   1  10   3      259.55      277.51     34.78 o 
   2  10   3      209.67      255.82     34.70 o 
  -9  11   3      499.81      481.49     40.49 o 
  -8  11   3      322.33      335.38     32.12 o 
  -7  11   3       63.05       59.26     19.11 o 
  -6  11   3      260.70      280.51     31.67 o 
  -5  11   3      122.83      105.83     22.72 o 
  -4  11   3       72.37       49.63     16.27 o 
  -3  11   3      278.83      269.58     18.71 o 
  -2  11   3      704.44      723.83     44.23 o 
  -1  11   3        0.19       -3.58     13.61 o 
   0  11   3      379.60      359.44     34.01 o 
   1  11   3      146.36      108.60     27.33 o 
  -7  12   3      174.90      127.34     24.38 o 
  -6  12   3        0.36        8.92     13.58 o 
  -5  12   3      507.72      490.78     36.36 o 
  -4  12   3      408.43      393.77     31.43 o 
  -2  12   3      187.95      209.06     28.85 o 
  -1  12   3      126.94       95.91     23.67 o 
   0 -13   4      195.58      262.98     35.46 o 
   1 -13   4      754.51      816.71     54.47 o 
   2 -13   4        1.94       -3.61     17.82 o 
   3 -13   4      377.88      351.57     36.78 o 
  -2 -12   4      403.10      452.24     39.89 o 
  -1 -12   4      455.42      451.21     39.78 o 
   0 -12   4        0.64        4.63     15.74 o 
   1 -12   4      107.46      138.90     26.51 o 
   2 -12   4      108.35      145.51     27.70 o 
   3 -12   4      153.25      152.85     30.01 o 
   5 -12   4      888.16      877.10     49.76 o 
   6 -12   4        3.44       -3.92     13.35 o 
   7 -12   4      287.67      325.69     37.57 o 
  -3 -11   4       46.82       33.12     17.67 o 
  -2 -11   4       47.97       28.25     17.17 o 
  -1 -11   4      221.63      284.62     33.22 o 
   0 -11   4      586.72      654.46     43.94 o 
   1 -11   4      230.91      261.14     28.80 o 
   2 -11   4     1067.56     1205.98     62.61 o 
   4 -11   4      130.59      106.78     20.03 o 
   5 -11   4      180.63      200.69     27.12 o 
   6 -11   4       91.74       96.57     21.96 o 
   7 -11   4       97.64       93.20     24.01 o 
   8 -11   4      136.88      109.97     25.56 o 
  -5 -10   4       22.94       21.43     12.83 o 
  -4 -10   4        0.96       -4.45     15.59 o 
  -3 -10   4      235.67      301.05     34.88 o 
  -2 -10   4      269.43      256.26     27.06 o 
  -1 -10   4      171.29      182.94     27.09 o 
   0 -10   4     1731.30     1929.01     80.85 o 
   1 -10   4       28.98       12.01     13.98 o 
   2 -10   4      950.95     1093.30     56.21 o 
   3 -10   4      268.17      295.49     24.93 o 
   4 -10   4      691.34      710.88     39.83 o 
   5 -10   4      392.37      367.05     30.14 o 
   6 -10   4     1128.73     1180.97     58.39 o 
   7 -10   4     1354.71     1309.68     64.50 o 
   8 -10   4        1.80       -9.00     15.35 o 
  -6  -9   4       19.23       -5.99     10.80 o 
  -5  -9   4      789.51      833.61     51.86 o 
  -4  -9   4      217.51      250.58     31.93 o 
  -3  -9   4     1129.21     1031.03     54.81 o 
  -2  -9   4     1880.77     1890.89     78.66 o 
  -1  -9   4        7.57        7.16     13.30 o 
   0  -9   4      276.21      266.08     25.93 o 
   1  -9   4      933.01     1055.70     52.39 o 
   2  -9   4     1420.73     1379.79     53.76 o 
   3  -9   4       38.98       30.80     12.61 o 
   4  -9   4     2273.83     2272.31     81.88 o 
   5  -9   4      792.63      784.22     43.41 o 
   6  -9   4        0.54        1.21     13.19 o 
   7  -9   4      135.90      164.04     26.22 o 
   8  -9   4      430.01      386.74     34.59 o 
   9  -9   4       48.76       58.00     20.88 o 
  -7  -8   4      595.66      584.19     32.08 o 
  -6  -8   4        2.54       -2.81     11.86 o 
  -5  -8   4     1000.87     1139.34     59.39 o 
  -4  -8   4      752.48      754.21     45.33 o 
  -3  -8   4       11.72       -0.37     11.48 o 
  -2  -8   4      284.36      305.34     26.83 o 
  -1  -8   4     3501.96     3612.50    120.68 o 
   0  -8   4     2871.33     3188.33    108.89 o 
   1  -8   4     1761.32     1891.96     61.63 o 
   2  -8   4     3938.35     4244.66    124.87 o 
   3  -8   4      149.67      143.38     18.51 o 
   4  -8   4      205.41      222.88     21.19 o 
   5  -8   4      583.37      631.13     37.31 o 
   6  -8   4     1333.56     1387.89     61.84 o 
   7  -8   4       66.37       59.84     17.90 o 
   8  -8   4      524.85      532.09     38.86 o 
   9  -8   4      199.18      194.13     30.64 o 
  -8  -7   4       29.36       24.46     12.86 o 
  -7  -7   4      451.28      441.36     26.46 o 
  -6  -7   4      257.78      244.36     30.93 o 
  -5  -7   4      330.31      338.33     30.41 o 
  -4  -7   4      753.51      777.67     43.91 o 
  -3  -7   4     3523.70     3695.35    123.84 o 
  -2  -7   4      221.41      137.77     20.61 o 
  -1  -7   4     4838.91     5397.77    163.96 o 
   0  -7   4     1556.35     1581.70     65.53 o 
   1  -7   4      758.72      724.09     31.70 o 
   2  -7   4        3.26       -0.68      7.85 o 
   3  -7   4     2332.63     2407.56     80.24 o 
   4  -7   4      567.50      452.93     28.83 o 
   5  -7   4      562.97      507.53     32.72 o 
   6  -7   4      537.24      513.74     33.78 o 
   7  -7   4       45.58       26.88     13.66 o 
   8  -7   4       12.89       -8.98     12.74 o 
   9  -7   4      156.01      150.80     26.54 o 
  -8  -6   4      248.59      235.64     22.72 o 
  -7  -6   4       95.63       88.90     15.20 o 
  -6  -6   4     1918.94     1889.89     79.40 o 
  -5  -6   4     1811.71     1914.35     77.64 o 
  -4  -6   4       51.18       62.97     16.03 o 
  -3  -6   4      647.81      674.10     37.59 o 
  -2  -6   4      127.73      125.05     17.95 o 
  -1  -6   4      626.07      613.73     18.95 o 
   0  -6   4       82.10       94.64      8.84 o 
   1  -6   4     8809.93     8837.52    232.28 o 
   2  -6   4      152.94      176.20     15.30 o 
   3  -6   4     3673.13     3565.43    107.81 o 
   4  -6   4     1274.98     1274.27     51.60 o 
   5  -6   4      596.19      564.13     33.54 o 
   6  -6   4       21.18       13.30     10.90 o 
   7  -6   4      880.09      870.23     46.47 o 
   8  -6   4      517.49      506.00     36.80 o 
   9  -6   4      216.03      201.61     29.14 o 
  10  -6   4      273.63      279.43     34.80 o 
  -9  -5   4       45.41       41.75     20.14 o 
  -8  -5   4     1111.70     1169.55     42.76 o 
  -7  -5   4       58.31       47.68     12.14 o 
  -6  -5   4     1893.74     1970.77     79.59 o 
  -5  -5   4       92.31       75.22     17.32 o 
  -4  -5   4     1599.36     1535.80     62.71 o 
  -3  -5   4      719.34      763.27     38.60 o 
  -2  -5   4     6046.20     5862.77    112.73 o 
  -1  -5   4    11969.49    12045.04    223.63 o 
   0  -5   4      813.54      833.95     23.51 o 
   1  -5   4     4006.67     4143.23    115.63 o 
   2  -5   4      348.97      378.66     21.40 o 
   3  -5   4      621.68      685.58     32.33 o 
   4  -5   4      372.32      341.83     23.46 o 
   5  -5   4     4137.47     4039.13    124.00 o 
   6  -5   4      434.89      415.91     29.12 o 
   7  -5   4      587.26      575.21     36.49 o 
   8  -5   4      407.02      408.75     32.46 o 
   9  -5   4       12.82       12.53     15.01 o 
  10  -5   4        1.11       -2.53     15.93 o 
 -10  -4   4      490.81      489.57     41.52 o 
  -9  -4   4       36.72       44.33     20.67 o 
  -8  -4   4      339.42      377.04     22.71 o 
  -7  -4   4       92.68       92.39     14.05 o 
  -6  -4   4     1465.10     1507.63     64.82 o 
  -5  -4   4        2.84       -3.55      8.37 o 
  -4  -4   4     6376.28     6272.48    184.95 o 
  -3  -4   4      355.36      323.19     22.88 o 
  -2  -4   4     2456.01     2398.93     50.08 o 
  -1  -4   4     3089.56     3334.22     67.42 o 
   0  -4   4     3295.28     3387.06     69.19 o 
   1  -4   4      602.88      623.00     26.46 o 
   2  -4   4     4778.53     4980.57    138.29 o 
   3  -4   4     4689.68     4759.77    135.61 o 
   4  -4   4      227.50      192.50     17.67 o 
   5  -4   4     1000.09      998.23     44.57 o 
   6  -4   4      614.85      619.57     35.25 o 
   7  -4   4      210.49      199.08     24.56 o 
   8  -4   4       10.51        5.00     12.27 o 
   9  -4   4      542.74      517.40     38.49 o 
  10  -4   4       24.13       -9.29     14.27 o 
 -10  -3   4       55.21       56.50     21.11 o 
  -9  -3   4      599.75      607.04     42.94 o 
  -8  -3   4      645.90      668.85     28.34 o 
  -7  -3   4     1439.13     1496.16     53.22 o 
  -6  -3   4     6587.01     6600.17    198.08 o 
  -5  -3   4       15.55        0.05      9.06 o 
  -4  -3   4      502.65      471.41     13.14 o 
  -3  -3   4     1185.03     1192.38     27.57 o 
  -2  -3   4     7837.24     7820.41    176.11 o 
  -1  -3   4      157.75      180.24      8.60 o 
   0  -3   4     8645.02     8234.99    154.71 o 
   1  -3   4     4269.74     4739.47    129.79 o 
   2  -3   4      291.01      266.64     17.32 o 
   3  -3   4      101.10       97.04     14.01 o 
   4  -3   4      122.34      123.13     16.35 o 
   5  -3   4      187.20      185.92     18.77 o 
   6  -3   4      515.73      502.00     31.28 o 
   7  -3   4     1022.26     1001.44     48.65 o 
   8  -3   4      133.20      122.55     21.25 o 
   9  -3   4      176.40      148.96     25.12 o 
 -10  -2   4       52.30       79.72     22.88 o 
  -9  -2   4      925.87      998.55     54.71 o 
  -8  -2   4      408.04      443.87     33.36 o 
  -7  -2   4       12.94        4.96      7.02 o 
  -6  -2   4      198.30      202.51     19.93 o 
  -5  -2   4     2616.99     2628.79     56.13 o 
  -4  -2   4     2996.03     2916.48     73.83 o 
  -3  -2   4     2478.30     2305.27     48.51 o 
  -2  -2   4     3851.71     3769.93     74.32 o 
  -1  -2   4      334.97      352.93     11.93 o 
   0  -2   4      377.78      379.93     12.85 o 
   1  -2   4     5413.63     5420.89    146.75 o 
   2  -2   4     8280.37     8910.90    234.86 o 
   3  -2   4      362.32      331.35     21.22 o 
   4  -2   4     5454.67     5180.34    148.38 o 
   5  -2   4     1427.46     1412.96     55.58 o 
   6  -2   4      313.59      310.87     24.56 o 
   7  -2   4      380.97      379.39     28.54 o 
   8  -2   4       44.22       43.20     14.74 o 
   9  -2   4       22.59       15.77     15.69 o 
 -11  -1   4      493.70      570.92     44.65 o 
 -10  -1   4       65.53       43.68     17.51 o 
  -9  -1   4       62.71       42.83     17.61 o 
  -8  -1   4      318.88      339.67     28.04 o 
  -7  -1   4     3078.04     3063.23     70.30 o 
  -6  -1   4       10.74       18.38      5.45 o 
  -5  -1   4     4423.67     4139.50     83.90 o 
  -4  -1   4     2303.28     2336.05     50.04 o 
  -3  -1   4      449.95      506.98     19.28 o 
  -2  -1   4       25.66       20.03      3.84 o 
  -1  -1   4     2079.63     1976.47     41.81 o 
   0  -1   4     2171.96     2139.92     44.82 o 
   1  -1   4     1667.01     1594.48     52.02 o 
   2  -1   4     5375.20     5401.67    148.75 o 
   3  -1   4      821.55      864.51     26.01 o 
   4  -1   4     1307.48     1382.62     37.35 o 
   5  -1   4     1082.95     1101.02     33.41 o 
   6  -1   4      584.96      587.03     19.41 o 
   7  -1   4       26.73        9.10      7.19 o 
   8  -1   4     1218.96     1309.10     34.43 o 
   9  -1   4       80.51       64.00     20.19 o 
 -11   0   4        0.10       -9.11     14.22 o 
 -10   0   4      765.16      818.97     49.89 o 
  -9   0   4     2045.41     2028.90     83.11 o 
  -8   0   4     1117.00     1062.68     51.97 o 
  -7   0   4     1770.24     1720.11     56.94 o 
  -6   0   4        2.75       -3.11      3.92 o 
  -5   0   4       20.00       20.77      5.46 o 
  -4   0   4      237.07      248.74     20.52 o 
  -3   0   4     8200.67     7522.05    141.85 o 
  -2   0   4       39.49       48.05      5.21 o 
  -1   0   4     6674.65     6137.24    144.34 o 
   0   0   4     8830.54     8254.02    204.12 o 
   1   0   4       22.94       18.80      4.59 o 
   2   0   4        6.47       17.86     11.66 o 
   3   0   4     2655.31     2610.08     58.77 o 
   4   0   4     1285.19     1242.64     36.39 o 
   5   0   4      569.63      543.14     20.67 o 
   6   0   4     1753.87     1820.50     44.99 o 
   7   0   4      142.05      120.33     15.63 o 
   8   0   4       58.65       46.27     12.72 o 
 -11   1   4      165.42      164.20     28.46 o 
 -10   1   4      449.10      453.22     36.88 o 
  -9   1   4      494.17      482.28     35.07 o 
  -8   1   4      641.96      633.90     23.50 o 
  -7   1   4        5.81        1.88      5.47 o 
  -6   1   4     4406.74     4332.77     89.85 o 
  -5   1   4     3634.90     3548.43     97.21 o 
  -4   1   4     1091.44     1127.86     28.95 o 
  -3   1   4     4443.68     4307.68     84.84 o 
  -2   1   4        9.01        3.66      2.83 o 
  -1   1   4     1315.27     1512.75     27.28 o 
   0   1   4     1853.67     2060.66     43.32 o 
   1   1   4     5106.39     4963.25    198.90 o 
   2   1   4      807.08      795.68     26.87 o 
   3   1   4     4385.47     4329.24     72.38 o 
   4   1   4     2280.22     2401.21     54.97 o 
   5   1   4       66.56       58.57      7.76 o 
   6   1   4      227.08      210.76     16.51 o 
   7   1   4     1121.87     1238.30     40.17 o 
   8   1   4      359.67      293.83     30.22 o 
 -11   2   4      138.23       93.51     23.69 o 
 -10   2   4      415.73      393.56     33.57 o 
  -9   2   4        2.18       -3.25      5.05 o 
  -8   2   4     4178.90     4387.65     95.94 o 
  -7   2   4      339.18      346.56     16.70 o 
  -6   2   4     3123.52     3118.28    101.95 o 
  -5   2   4     3730.56     3967.92    111.98 o 
  -4   2   4      445.31      448.44     15.97 o 
  -3   2   4      412.27      422.11     14.31 o 
  -2   2   4     8375.83     8356.59    127.46 o 
  -1   2   4     8390.08     7873.44    159.07 o 
   0   2   4     1194.64     1236.97     31.22 o 
   1   2   4     5349.35     5377.22    108.31 o 
   2   2   4     1061.57     1071.59     30.23 o 
   3   2   4      758.93      777.02     19.28 o 
   4   2   4      469.95      451.71     28.79 o 
   5   2   4     1700.13     1736.99     46.95 o 
   6   2   4      119.75       90.43     13.64 o 
   7   2   4      614.69      572.82     40.25 o 
   8   2   4       47.55        6.19     16.85 o 
 -12   3   4       19.63       25.51     17.59 o 
 -11   3   4      292.29      281.64     30.70 o 
 -10   3   4     1064.29     1158.43     33.60 o 
  -9   3   4       36.53       34.04     14.43 o 
  -8   3   4      528.97      560.15     23.87 o 
  -7   3   4      826.69      941.13     39.94 o 
  -6   3   4      752.72      699.71     24.20 o 
  -5   3   4      382.85      409.80     20.84 o 
  -4   3   4    10008.39    10293.17    410.78 o 
  -3   3   4     5803.10     5973.15     95.37 o 
  -2   3   4     5764.54     5924.08     92.62 o 
  -1   3   4     3436.40     3390.08     70.07 o 
   0   3   4       13.88        2.36      4.84 o 
   1   3   4      567.70      515.96     21.30 o 
   2   3   4     1934.01     1947.78     47.37 o 
   3   3   4     2318.91     2343.57     55.85 o 
   4   3   4       67.18       53.39      9.39 o 
   5   3   4     1079.79     1059.10     34.37 o 
   6   3   4      259.50      267.35     27.46 o 
   7   3   4       30.22       59.87     21.67 o 
   8   3   4        5.93       21.61     20.46 o 
 -12   4   4      155.23      173.39     29.80 o 
 -11   4   4       67.70       55.17      9.92 o 
 -10   4   4      149.65      164.62     14.00 o 
  -9   4   4      442.75      402.13     23.19 o 
  -8   4   4     1627.32     1549.67     60.75 o 
  -7   4   4      760.88      725.17     26.67 o 
  -6   4   4     3693.52     3811.70     82.91 o 
  -5   4   4       30.89       25.69      6.60 o 
  -4   4   4     2356.69     2480.86     43.59 o 
  -3   4   4      628.40      639.13     31.40 o 
  -2   4   4     1034.62     1039.62     27.90 o 
  -1   4   4       80.63       70.06      8.01 o 
   0   4   4     8222.24     8484.22    269.28 o 
   1   4   4     1484.43     1515.85     39.50 o 
   2   4   4     1127.37     1111.76     32.67 o 
   3   4   4      335.80      317.52     16.70 o 
   4   4   4      209.39      190.18     14.78 o 
   5   4   4        3.79       -6.19     12.40 o 
   6   4   4      365.18      394.35     34.86 o 
   7   4   4      638.37      586.61     43.15 o 
 -11   5   4      342.64      340.55     17.71 o 
 -10   5   4       39.52       19.11     15.88 o 
  -9   5   4     2369.23     2462.91    107.35 o 
  -8   5   4     2281.41     2431.98     62.45 o 
  -7   5   4      538.36      500.02     22.00 o 
  -6   5   4     1092.90     1181.41     34.97 o 
  -5   5   4      883.20      880.09     27.34 o 
  -4   5   4     1447.61     1462.61     29.21 o 
  -3   5   4      309.76      267.41     26.00 o 
  -2   5   4     6648.69     6681.32    130.38 o 
  -1   5   4        0.70       -6.69      4.46 o 
   0   5   4     2563.52     2675.28     60.94 o 
   1   5   4      696.43      669.95     37.83 o 
   2   5   4     1016.67     1030.29     32.15 o 
   3   5   4        1.51       -6.84      6.90 o 
   4   5   4     1313.50     1362.54     63.39 o 
   5   5   4      537.41      588.85     41.54 o 
   6   5   4       59.40       65.21     22.43 o 
 -11   6   4      478.49      505.25     22.14 o 
 -10   6   4      119.46      125.52     17.44 o 
  -9   6   4      145.67      189.09     30.67 o 
  -8   6   4       51.35       66.89     29.14 o 
  -7   6   4      448.03      458.36     21.73 o 
  -6   6   4      102.13       73.62     12.37 o 
  -5   6   4     3807.38     3906.41     84.17 o 
  -4   6   4     3191.16     3279.09     70.34 o 
  -3   6   4      136.82      141.11     11.86 o 
  -2   6   4     1394.21     1456.48     64.36 o 
  -1   6   4     1197.24     1165.22     33.57 o 
   0   6   4      993.73     1032.10     45.68 o 
   1   6   4      691.98      658.57     24.84 o 
   2   6   4     1970.03     2026.75     52.30 o 
   3   6   4      221.63      187.95     26.38 o 
   4   6   4      113.20       79.61     21.09 o 
   5   6   4       93.80       86.83     23.67 o 
   6   6   4      154.43      133.35     28.46 o 
 -11   7   4       13.71        0.36      9.21 o 
 -10   7   4      445.07      474.04     50.30 o 
  -9   7   4     1085.41     1051.13     38.59 o 
  -8   7   4        5.71       -6.32      6.96 o 
  -7   7   4     2552.61     2644.37     65.88 o 
  -6   7   4      471.88      448.53     30.62 o 
  -5   7   4       13.92        9.95     11.43 o 
  -4   7   4      509.07      467.41     24.21 o 
  -3   7   4     3017.33     3052.96     93.34 o 
  -2   7   4      504.79      477.60     23.25 o 
  -1   7   4     2284.66     2458.62     59.07 o 
   0   7   4      462.16      498.60     35.57 o 
   1   7   4        0.70      -10.12      6.75 o 
   2   7   4        8.83        9.58     14.08 o 
   3   7   4      155.83      126.34     24.51 o 
   4   7   4      186.56      198.92     30.35 o 
   5   7   4       15.45        4.16     18.22 o 
 -11   8   4       61.58       79.60     14.09 o 
 -10   8   4      362.67      409.83     28.09 o 
  -9   8   4      510.94      523.46     27.02 o 
  -8   8   4       20.02        6.13     13.35 o 
  -7   8   4        0.09      -15.24     10.16 o 
  -6   8   4      462.66      488.20     32.70 o 
  -5   8   4     2123.81     2150.29     79.01 o 
  -4   8   4       34.31       25.33     12.40 o 
  -3   8   4     2654.53     2667.95     63.30 o 
  -2   8   4      496.49      467.41     41.20 o 
  -1   8   4       16.61       24.13      9.35 o 
   0   8   4       54.27       52.09     10.82 o 
   1   8   4      708.58      658.50     26.83 o 
   2   8   4       64.83       42.78     18.69 o 
   3   8   4      176.58      157.99     27.83 o 
   4   8   4      221.03      254.03     36.25 o 
 -10   9   4       31.59       12.48     18.93 o 
  -9   9   4        3.15       -8.53     13.48 o 
  -8   9   4      774.93      835.77     48.84 o 
  -7   9   4      466.79      447.55     33.83 o 
  -6   9   4      524.65      482.86     33.72 o 
  -5   9   4      203.80      214.27     25.35 o 
  -4   9   4       16.72      -13.32     10.29 o 
  -3   9   4       31.81       13.51      8.16 o 
  -2   9   4      148.54      180.73     16.17 o 
  -1   9   4      801.80      803.13     30.15 o 
   0   9   4      211.50      199.16     16.53 o 
   1   9   4      847.06      879.73     51.15 o 
   2   9   4      105.93       92.09     23.14 o 
   3   9   4       47.31       46.34     19.64 o 
  -9  10   4        0.93       -5.98     14.08 o 
  -8  10   4      603.93      567.37     40.67 o 
  -7  10   4       72.42      112.02     22.11 o 
  -6  10   4       15.40        1.95     12.48 o 
  -5  10   4        3.36       -6.87     12.45 o 
  -4  10   4      941.45     1003.13     50.42 o 
  -3  10   4      715.36      727.23     29.03 o 
  -2  10   4      147.99      199.99     18.35 o 
  -1  10   4      610.62      557.65     39.15 o 
   0  10   4       23.74       22.38     17.19 o 
   1  10   4        2.69        8.40     18.27 o 
   2  10   4      124.10      106.44     26.75 o 
  -8  11   4       48.96       51.55     20.30 o 
  -7  11   4       95.91       97.46     22.51 o 
  -6  11   4      665.11      616.41     40.70 o 
  -5  11   4        0.21        4.03     13.32 o 
  -4  11   4      397.94      382.16     31.62 o 
  -3  11   4      228.11      174.57     25.17 o 
  -2  11   4       33.47       36.57     19.11 o 
  -1  11   4       13.61      -10.53     14.32 o 
   0  11   4      296.16      319.71     33.65 o 
  -6  12   4      134.56       96.09     22.61 o 
  -5  12   4       55.04       30.72     18.40 o 
  -4  12   4       71.39       57.26     19.59 o 
   1 -13   5      240.08      243.15     36.12 o 
   2 -13   5        9.76       -9.00     18.88 o 
   3 -13   5      513.89      512.74     45.36 o 
  -2 -12   5      134.80      176.97     32.09 o 
  -1 -12   5      236.62      249.10     35.07 o 
   0 -12   5      242.35      230.28     33.43 o 
   1 -12   5     1116.93     1270.06     68.34 o 
   2 -12   5        0.22      -22.51     15.01 o 
   3 -12   5      700.97      776.48     52.21 o 
   5 -12   5       73.89       87.33     22.72 o 
   6 -12   5       11.04        0.08     15.11 o 
  -4 -11   5      208.62      256.32     37.38 o 
  -3 -11   5       46.77       35.78     19.09 o 
  -2 -11   5      701.48      654.30     45.81 o 
  -1 -11   5     1198.14     1237.86     64.68 o 
   0 -11   5       58.55       41.89     19.46 o 
   1 -11   5      164.85      216.43     30.88 o 
   2 -11   5      310.10      355.28     34.22 o 
   4 -11   5       96.18      118.84     21.75 o 
   5 -11   5     1298.31     1303.67     62.16 o 
   6 -11   5       60.02       48.99     19.61 o 
   7 -11   5      265.97      303.02     35.25 o 
  -5 -10   5       89.76       52.68     23.22 o 
  -4 -10   5      765.03      756.24     50.26 o 
  -3 -10   5      262.96      302.42     32.93 o 
  -2 -10   5      432.29      440.53     37.04 o 
  -1 -10   5      620.10      676.52     44.91 o 
   0 -10   5     1369.96     1567.63     72.11 o 
   1 -10   5      275.45      311.58     29.72 o 
   2 -10   5     1102.79     1203.66     60.58 o 
   3 -10   5     1977.79     2041.01     76.01 o 
   4 -10   5      174.53      201.00     26.20 o 
   5 -10   5      376.86      374.95     30.83 o 
   6 -10   5      318.46      314.92     29.93 o 
   7 -10   5      267.53      258.08     33.01 o 
   8 -10   5        8.63      -12.27     15.32 o 
  -6  -9   5      716.93      724.56     50.13 o 
  -5  -9   5      185.62      169.60     29.38 o 
  -4  -9   5       81.29       53.07     19.27 o 
  -3  -9   5      927.10      980.41     54.42 o 
  -2  -9   5     1458.61     1553.59     70.29 o 
  -1  -9   5        0.74       -9.66     12.43 o 
   0  -9   5     2473.14     2726.64    101.04 o 
   1  -9   5      334.85      317.32     28.43 o 
   2  -9   5       28.65       23.38     11.50 o 
   3  -9   5       65.86       77.24     16.16 o 
   4  -9   5      891.45      900.80     45.36 o 
   5  -9   5      612.07      553.94     36.70 o 
   6  -9   5      633.32      661.96     41.62 o 
   7  -9   5      806.77      829.35     49.18 o 
   8  -9   5       14.10        0.87     14.48 o 
  -7  -8   5      137.46      184.90     44.14 o 
  -6  -8   5       51.17       35.57     19.75 o 
  -5  -8   5     1761.13     1800.75     80.11 o 
  -4  -8   5      997.93      965.48     52.86 o 
  -3  -8   5      404.22      339.80     29.59 o 
  -2  -8   5     2243.45     2236.64     86.51 o 
  -1  -8   5      323.79      378.37     29.28 o 
   0  -8   5       20.75       49.10     15.09 o 
   1  -8   5      514.92      531.47     33.34 o 
   2  -8   5      925.18      882.47     39.81 o 
   3  -8   5       47.37       32.99     13.16 o 
   4  -8   5     1059.74     1072.68     49.05 o 
   5  -8   5      672.40      623.13     37.54 o 
   6  -8   5       18.23       12.27     13.48 o 
   7  -8   5        9.69        3.32     13.82 o 
   8  -8   5       70.80       84.01     22.51 o 
   9  -8   5       53.46       25.22     18.51 o 
  -8  -7   5      113.23       85.15     17.53 o 
  -7  -7   5     1119.18     1183.36     64.21 o 
  -6  -7   5       96.35       98.96     22.69 o 
  -5  -7   5      969.15     1015.08     54.60 o 
  -4  -7   5      708.22      626.18     39.12 o 
  -3  -7   5      194.89      195.71     24.64 o 
  -2  -7   5        2.86       -7.32      9.06 o 
  -1  -7   5     3253.30     3225.16    108.57 o 
   0  -7   5     1919.64     1927.57     46.90 o 
   1  -7   5      920.04      876.17     27.94 o 
   2  -7   5     1740.83     1837.16     63.82 o 
   3  -7   5        1.01        4.19      8.90 o 
   4  -7   5      292.68      311.58     24.40 o 
   5  -7   5      343.64      291.46     25.01 o 
   6  -7   5     1089.03     1051.31     51.92 o 
   7  -7   5       49.17       40.81     16.30 o 
   8  -7   5      668.90      661.93     43.73 o 
   9  -7   5      261.93      298.97     35.99 o 
  -8  -6   5       19.04       10.89     11.50 o 
  -7  -6   5      302.32      312.81     32.04 o 
  -6  -6   5      392.37      382.66     32.62 o 
  -5  -6   5      299.29      332.61     29.20 o 
  -4  -6   5      143.38      129.76     20.56 o 
  -3  -6   5     3746.19     4076.88    132.08 o 
  -2  -6   5       14.94        4.45      9.37 o 
  -1  -6   5     3753.24     3730.84     77.60 o 
   0  -6   5     2686.17     3068.87     66.90 o 
   1  -6   5      538.79      580.11     27.30 o 
   2  -6   5      117.09      129.13     16.38 o 
   3  -6   5     1531.97     1446.81     55.23 o 
   4  -6   5     1212.69     1207.56     51.07 o 
   5  -6   5      210.49      210.40     21.35 o 
   6  -6   5     1224.78     1224.54     56.08 o 
   7  -6   5        2.33        8.37     11.74 o 
   8  -6   5       17.87       23.88     16.69 o 
   9  -6   5      109.06       95.96     23.35 o 
  -9  -5   5      208.76      259.63     34.94 o 
  -8  -5   5      174.26      190.11     20.03 o 
  -7  -5   5        2.58        0.08     12.48 o 
  -6  -5   5     2029.74     2097.16     84.22 o 
  -5  -5   5     3055.64     3123.85    109.39 o 
  -4  -5   5        8.03        3.63     10.03 o 
  -3  -5   5     1500.72     1465.11     59.66 o 
  -2  -5   5      437.40      445.15     15.04 o 
  -1  -5   5     2090.39     2273.93     53.27 o 
   0  -5   5      453.52      423.29     18.10 o 
   1  -5   5     5567.20     5548.68    152.72 o 
   2  -5   5      770.87      799.75     35.07 o 
   3  -5   5     1818.96     1729.72     61.95 o 
   4  -5   5     1120.70     1166.06     49.28 o 
   5  -5   5      135.49      161.88     21.48 o 
   6  -5   5       12.12       16.35     11.48 o 
   7  -5   5      347.07      340.22     29.28 o 
   8  -5   5      428.51      408.46     33.83 o 
   9  -5   5      174.30      171.39     28.49 o 
 -10  -4   5      298.95      358.28     41.10 o 
  -9  -4   5        0.84       -0.26     13.74 o 
  -8  -4   5     1455.59     1626.76     50.80 o 
  -7  -4   5       36.31       27.99     13.64 o 
  -6  -4   5      193.54      173.12     23.62 o 
  -5  -4   5      388.51      348.93     27.17 o 
  -4  -4   5     1905.11     2037.66     75.29 o 
  -3  -4   5     1798.98     1811.02     50.92 o 
  -2  -4   5     5961.10     5655.47    110.00 o 
  -1  -4   5     6539.61     6589.08    127.08 o 
   0  -4   5      947.46      912.38     26.55 o 
   1  -4   5     2469.01     2398.63     74.24 o 
   2  -4   5      187.19      241.60     17.95 o 
   3  -4   5      558.49      523.19     28.67 o 
   4  -4   5       42.33       42.20     12.01 o 
   5  -4   5     2333.39     2445.33     85.38 o 
   6  -4   5      300.57      279.17     24.91 o 
   7  -4   5      644.11      606.02     38.65 o 
   8  -4   5      202.91      161.46     26.41 o 
   9  -4   5       11.94       -9.29     15.19 o 
 -10  -3   5      970.97      970.88     58.29 o 
  -9  -3   5       24.56       -7.35     12.98 o 
  -8  -3   5      125.08      116.47     22.04 o 
  -7  -3   5      381.77      368.81     29.91 o 
  -6  -3   5     2566.05     2545.30     92.38 o 
  -5  -3   5       53.03       48.02     12.82 o 
  -4  -3   5     5916.12     5716.65    111.64 o 
  -3  -3   5     1335.25     1305.26     31.55 o 
  -2  -3   5     1404.14     1357.23     32.39 o 
  -1  -3   5      848.78      819.45     22.55 o 
   0  -3   5      394.43      399.98     14.82 o 
   1  -3   5      387.94      356.04     20.59 o 
   2  -3   5      603.63      542.73     27.56 o 
   3  -3   5     4907.90     4723.15    136.95 o 
   4  -3   5      628.81      577.95     32.07 o 
   5  -3   5     2026.95     2016.18     73.87 o 
   6  -3   5      381.50      399.69     29.43 o 
   7  -3   5       22.60       37.99     16.32 o 
   8  -3   5        8.64      -13.43     11.79 o 
   9  -3   5      431.09      485.81     37.70 o 
 -10  -2   5       25.76       12.64     16.01 o 
  -9  -2   5      548.61      543.25     39.65 o 
  -8  -2   5      810.42      805.20     46.81 o 
  -7  -2   5     1295.55     1291.27     58.92 o 
  -6  -2   5     3109.70     3253.46    109.73 o 
  -5  -2   5      110.91       97.74     16.86 o 
  -4  -2   5     1361.00     1294.99     31.97 o 
  -3  -2   5        4.82        1.65      3.56 o 
  -2  -2   5     3902.42     3983.19     79.70 o 
  -1  -2   5      691.46      667.88     19.50 o 
   0  -2   5    11593.62    11223.73    439.13 o 
   1  -2   5     5486.00     5739.60    157.70 o 
   2  -2   5     2942.00     3073.54     93.59 o 
   3  -2   5     1033.19     1244.94     49.10 o 
   4  -2   5      290.96      339.62     24.38 o 
   5  -2   5       52.94       58.16     14.66 o 
   6  -2   5      788.20      802.12     42.94 o 
   7  -2   5      471.38      497.81     34.75 o 
   8  -2   5        4.08        3.66     13.40 o 
   9  -2   5       79.05       73.35     20.56 o 
 -11  -1   5      539.48      575.21     44.94 o 
 -10  -1   5        7.87        0.55     13.58 o 
  -9  -1   5     1245.29     1301.02     63.24 o 
  -8  -1   5      289.58      305.71     27.38 o 
  -7  -1   5       17.72        1.42     10.24 o 
  -6  -1   5      268.35      263.79     12.83 o 
  -5  -1   5     1048.26      962.90     36.17 o 
  -4  -1   5     4601.94     4733.39    142.99 o 
  -3  -1   5      329.91      317.31     12.53 o 
  -2  -1   5     5857.62     5783.08    111.68 o 
  -1  -1   5      172.94      213.55     10.83 o 
   0  -1   5     1758.61     1741.40     39.19 o 
   1  -1   5     4034.99     4028.81    115.52 o 
   2  -1   5     1171.84     1115.04     43.94 o 
   3  -1   5        0.09       -1.87      7.71 o 
   4  -1   5     4537.83     4590.86    136.71 o 
   5  -1   5     1109.47     1124.22     35.45 o 
   6  -1   5      278.91      286.83     18.00 o 
   7  -1   5      280.75      297.28     26.77 o 
   8  -1   5       95.62       84.04     21.85 o 
   9  -1   5       24.36       20.19     17.09 o 
 -11   0   5      619.86      685.55     48.63 o 
 -10   0   5       83.78       67.08     19.80 o 
  -9   0   5       60.62       24.35     15.53 o 
  -8   0   5      348.18      329.85     27.56 o 
  -7   0   5     1645.77     1653.11     42.89 o 
  -6   0   5        6.19        2.94      4.77 o 
  -5   0   5     6194.04     6053.61    159.59 o 
  -4   0   5     6465.93     6508.86    126.32 o 
  -3   0   5      345.28      390.86     14.40 o 
  -2   0   5      615.59      650.50     34.78 o 
  -1   0   5     7242.29     6847.20    129.93 o 
   0   0   5     4059.42     3985.11     79.00 o 
   1   0   5     1663.33     1671.22     56.68 o 
   2   0   5     4751.55     4926.86    100.37 o 
   3   0   5      327.77      350.79     26.25 o 
   4   0   5      141.31      149.06     14.55 o 
   5   0   5      746.36      728.55     27.93 o 
   6   0   5      791.21      806.95     30.80 o 
   7   0   5       11.38        5.99      9.40 o 
   8   0   5      350.45      368.65     24.01 o 
 -11   1   5        0.71       -9.87     14.93 o 
 -10   1   5     1658.46     1733.20     78.01 o 
  -9   1   5     1748.26     1739.72     74.58 o 
  -8   1   5     1254.83     1240.90     36.91 o 
  -7   1   5     2010.77     1916.99     50.13 o 
  -6   1   5      282.71      304.01     14.70 o 
  -5   1   5        5.47       -6.58      4.38 o 
  -4   1   5      608.79      710.14     62.67 o 
  -3   1   5     6945.45     6760.17    129.67 o 
  -2   1   5      786.85      743.32     20.42 o 
  -1   1   5     5890.58     5543.47    113.93 o 
   0   1   5     4897.41     4855.16     84.64 o 
   1   1   5      219.71      236.81     12.69 o 
   2   1   5      111.19       93.09     10.53 o 
   3   1   5     1411.02     1492.21     40.48 o 
   4   1   5     1426.53     1396.96     40.39 o 
   5   1   5      320.60      326.63     18.68 o 
   6   1   5     1225.94     1347.75     43.27 o 
   7   1   5      111.11      107.26     20.13 o 
   8   1   5       57.56       23.72     19.09 o 
 -11   2   5      282.12      308.55     36.96 o 
 -10   2   5      730.07      709.59     45.70 o 
  -9   2   5      597.64      606.34     36.11 o 
  -8   2   5      226.86      470.99     32.14 o 
  -7   2   5       11.57        3.83     12.27 o 
  -6   2   5     2521.80     2644.70     61.01 o 
  -5   2   5     7866.68     7656.23    148.84 o 
  -4   2   5      510.30      477.00     17.09 o 
  -3   2   5     5631.01     5760.65    112.13 o 
  -2   2   5      467.75      514.25     13.21 o 
  -1   2   5       53.31       53.85      4.26 o 
   0   2   5       10.03        9.14      5.02 o 
   1   2   5     4113.73     4067.44    133.71 o 
   2   2   5     1580.89     1464.52     39.48 o 
   3   2   5      870.29      801.94     36.71 o 
   4   2   5      819.92      814.29     58.10 o 
   5   2   5       17.25       14.85      9.78 o 
   6   2   5       99.78      114.97     18.10 o 
   7   2   5      254.05      246.55     31.57 o 
 -11   3   5      167.68      152.14     26.98 o 
 -10   3   5      589.12      593.59     41.54 o 
  -9   3   5        0.08       -6.97      6.65 o 
  -8   3   5     3320.30     3371.77     78.50 o 
  -7   3   5     2010.33     2032.40     51.86 o 
  -6   3   5     1116.70     1079.67     32.40 o 
  -5   3   5     2383.41     2399.18     63.37 o 
  -4   3   5      855.68      944.27     40.74 o 
  -3   3   5      631.16      623.62     16.59 o 
  -2   3   5      892.87      882.73     18.95 o 
  -1   3   5     2728.04     2738.35     60.31 o 
   0   3   5       53.09       27.40      7.16 o 
   1   3   5     2917.86     2817.93     63.92 o 
   2   3   5     1227.06     1274.24     36.51 o 
   3   3   5        6.04       13.67      8.41 o 
   4   3   5      179.41      184.66     16.77 o 
   5   3   5      825.59      860.03     32.02 o 
   6   3   5       61.24       22.59     17.93 o 
   7   3   5      144.30      118.63     26.85 o 
 -11   4   5      108.94       83.87     11.74 o 
 -10   4   5     1310.74     1403.41     45.68 o 
  -9   4   5       24.22        5.11      8.10 o 
  -8   4   5      808.46      803.23     30.46 o 
  -7   4   5      444.50      433.78     24.42 o 
  -6   4   5      136.59      151.66     25.27 o 
  -5   4   5       26.54       19.06      6.68 o 
  -4   4   5     8366.36     8713.41    135.55 o 
  -3   4   5     2390.11     2419.42     43.15 o 
  -2   4   5     2305.69     2392.80     68.61 o 
  -1   4   5     2060.28     2040.19     48.83 o 
   0   4   5      136.49      113.77     19.86 o 
   1   4   5       51.02       42.68      8.93 o 
   2   4   5      605.24      588.32     31.78 o 
   3   4   5     1162.32     1181.54     36.58 o 
   4   4   5        5.89       -4.15      8.00 o 
   5   4   5      925.78      948.45     53.02 o 
   6   4   5      131.97      127.21     26.62 o 
 -11   5   5       39.05       57.84     11.22 o 
 -10   5   5      275.95      273.14     20.13 o 
  -9   5   5      550.79      506.65     41.98 o 
  -8   5   5      577.21      565.03     25.40 o 
  -7   5   5      126.34      132.04     14.07 o 
  -6   5   5     2751.21     2937.77     81.09 o 
  -5   5   5       92.10       88.29     10.32 o 
  -4   5   5     1338.07     1431.72     29.56 o 
  -3   5   5      509.13      496.93     18.96 o 
  -2   5   5      543.87      540.52     20.72 o 
  -1   5   5       71.98       57.05      9.39 o 
   0   5   5     2565.27     2731.29    127.37 o 
   1   5   5     1494.44     1531.11     42.45 o 
   2   5   5       64.31       56.81     10.95 o 
   3   5   5      500.44      494.05     23.14 o 
   4   5   5       69.79       45.39     17.24 o 
   5   5   5        9.90       -1.84     14.82 o 
   6   5   5       89.17       83.59     25.88 o 
 -11   6   5      271.04      284.45     22.85 o 
 -10   6   5       31.49       17.06     10.99 o 
  -9   6   5     1537.31     1671.34     50.66 o 
  -8   6   5     1552.41     1631.43     48.06 o 
  -7   6   5      105.50       87.88     12.56 o 
  -6   6   5      724.91      721.09     26.50 o 
  -5   6   5     1170.78     1205.19     34.66 o 
  -4   6   5     1980.51     2035.55     49.19 o 
  -3   6   5       57.57       41.98     15.24 o 
  -2   6   5     3219.73     3342.36     74.32 o 
  -1   6   5      435.54      444.82     19.85 o 
   0   6   5      421.99      423.82     19.87 o 
   1   6   5      160.30      142.60     14.29 o 
   2   6   5      127.04      150.89     15.32 o 
   3   6   5       32.01       27.99     10.21 o 
   4   6   5      181.03      246.81     33.25 o 
   5   6   5      169.18      143.61     28.85 o 
 -11   7   5      494.36      512.10     29.00 o 
 -10   7   5      205.94      199.88     20.59 o 
  -9   7   5       11.88       -0.93      9.53 o 
  -8   7   5        3.17      -10.75      7.30 o 
  -7   7   5      652.15      697.09     61.97 o 
  -6   7   5      723.07      729.76     34.38 o 
  -5   7   5     1147.83     1205.69     52.92 o 
  -4   7   5     1507.18     1617.15     59.17 o 
  -3   7   5      139.51      121.93     12.90 o 
  -2   7   5      488.61      507.53     21.74 o 
  -1   7   5        1.11       -6.15      7.03 o 
   0   7   5        1.27       -7.24      6.69 o 
   1   7   5       72.52       55.86     12.00 o 
   2   7   5      700.01      738.81     29.46 o 
   3   7   5       14.75       -4.79     16.06 o 
   4   7   5      206.24      199.35     33.51 o 
 -11   8   5        0.41       -5.50     17.18 o 
 -10   8   5      144.44      151.01     18.96 o 
  -9   8   5      657.04      647.23     30.14 o 
  -8   8   5       26.66       10.28      9.50 o 
  -7   8   5     1184.53     1157.19     55.92 o 
  -6   8   5      221.77      247.63     24.69 o 
  -5   8   5       98.01      120.39     19.43 o 
  -4   8   5      309.29      299.26     25.46 o 
  -3   8   5      303.66      327.73     18.30 o 
  -2   8   5        0.73       -8.31      7.23 o 
  -1   8   5      209.54      215.65     17.49 o 
   0   8   5      307.33      347.65     19.85 o 
   1   8   5       28.67       28.22     11.27 o 
   2   8   5      298.50      309.08     31.59 o 
   3   8   5       80.05       80.93     23.01 o 
 -10   9   5      173.58      246.94     33.54 o 
  -9   9   5      268.67      287.67     34.28 o 
  -8   9   5        2.59       -9.85     12.29 o 
  -7   9   5        1.70       -3.32     12.93 o 
  -6   9   5       52.52       34.41     16.72 o 
  -5   9   5      502.95      515.64     35.20 o 
  -4   9   5       76.94       71.37     17.30 o 
  -3   9   5     1439.23     1450.53     43.40 o 
  -2   9   5      297.52      317.31     19.20 o 
  -1   9   5       65.25       55.76     13.30 o 
   0   9   5      480.62      496.61     30.59 o 
   1   9   5      355.29      336.27     32.70 o 
   2   9   5       49.71       41.46     22.56 o 
  -9  10   5       30.77       39.33     19.75 o 
  -8  10   5      405.69      406.59     35.12 o 
  -7  10   5      272.95      289.80     28.91 o 
  -6  10   5      152.64      127.55     24.38 o 
  -5  10   5      547.82      577.87     38.46 o 
  -4  10   5      100.29       82.53     19.40 o 
  -3  10   5        6.00       17.22     12.87 o 
  -2  10   5      222.45      197.35     19.22 o 
  -1  10   5      243.37      242.81     21.10 o 
   0  10   5       17.88      -10.58     14.61 o 
   1  10   5      371.58      424.86     37.83 o 
  -8  11   5      259.86      282.88     35.67 o 
  -7  11   5       75.67       59.63     19.75 o 
  -6  11   5        6.13      -17.42     11.61 o 
  -5  11   5       16.40        1.74     14.08 o 
  -4  11   5      314.61      308.08     29.17 o 
  -3  11   5      212.04      190.47     26.20 o 
  -2  11   5      100.06       98.75     22.38 o 
  -1  11   5      223.94      203.80     29.75 o 
  -2 -12   6        1.94       -9.19     16.16 o 
  -1 -12   6      301.38      336.53     35.33 o 
   0 -12   6      215.73      251.71     36.65 o 
   1 -12   6      226.61      268.27     36.12 o 
   2 -12   6        7.17      -18.93     14.72 o 
   3 -12   6      932.84     1023.56     62.03 o 
   5 -12   6      141.50      180.71     28.09 o 
  -3 -11   6      123.97      137.93     28.56 o 
  -2 -11   6      327.27      300.84     33.09 o 
  -1 -11   6      550.60      624.10     45.62 o 
   0 -11   6      281.70      304.07     32.70 o 
   1 -11   6     1368.66     1520.82     74.43 o 
   2 -11   6        6.08       16.14     17.17 o 
   4 -11   6       83.85       90.54     21.04 o 
   5 -11   6      164.95      180.55     27.91 o 
   6 -11   6       12.24        7.56     14.27 o 
  -5 -10   6      119.68      105.62     25.80 o 
  -4 -10   6      589.74      569.47     43.60 o 
  -3 -10   6      274.85      251.97     33.83 o 
  -2 -10   6     1238.62     1236.96     64.82 o 
  -1 -10   6     1143.62     1307.54     65.74 o 
   0 -10   6       13.82       18.06     14.69 o 
   1 -10   6       15.30        5.71     15.11 o 
   2 -10   6      233.43      239.10     31.75 o 
   3 -10   6      579.71      588.61     35.70 o 
   4 -10   6       16.86       30.54     15.69 o 
   5 -10   6     1309.96     1338.61     62.37 o 
   6 -10   6       46.29       32.75     18.72 o 
   7 -10   6      225.79      235.49     33.96 o 
  -6  -9   6      673.19      678.18     50.49 o 
  -5  -9   6        5.56       -4.84     16.61 o 
  -4  -9   6      910.67      890.71     53.18 o 
  -3  -9   6      236.56      282.43     33.59 o 
  -2  -9   6      132.69      109.73     22.72 o 
  -1  -9   6        1.86       -7.90     10.98 o 
   0  -9   6      847.20      909.62     49.68 o 
   1  -9   6      509.87      539.17     37.41 o 
   2  -9   6      529.27      546.60     31.80 o 
   3  -9   6     2005.32     2056.22     76.16 o 
   4  -9   6       52.17       53.13     16.45 o 
   5  -9   6      592.44      577.37     38.23 o 
   6  -9   6      139.44      190.55     27.62 o 
   7  -9   6      109.10      110.94     24.17 o 
   8  -9   6        1.93       -2.84     14.98 o 
  -7  -8   6      104.14      124.50     27.04 o 
  -6  -8   6      542.49      532.85     42.75 o 
  -5  -8   6      151.51      110.20     24.64 o 
  -4  -8   6        0.10      -12.61     10.82 o 
  -3  -8   6      376.68      438.02     34.04 o 
  -2  -8   6      870.74      817.45     45.97 o 
  -1  -8   6      226.02      211.25     22.80 o 
   0  -8   6     1647.10     1635.92     68.90 o 
   1  -8   6      144.11      133.40     16.23 o 
   2  -8   6        0.64        2.11      8.00 o 
   3  -8   6      208.82      209.09     21.11 o 
   4  -8   6      657.08      658.22     37.86 o 
   5  -8   6      258.77      228.15     27.12 o 
   6  -8   6      447.32      442.66     34.12 o 
   7  -8   6      703.06      762.63     47.10 o 
   8  -8   6       14.66       12.90     15.72 o 
  -8  -7   6      290.58      295.06     27.07 o 
  -7  -7   6       48.28       33.75     18.17 o 
  -6  -7   6       17.75        1.18     15.37 o 
  -5  -7   6     2225.05     2120.38     87.67 o 
  -4  -7   6      772.12      706.32     42.89 o 
  -3  -7   6      761.47      693.76     41.75 o 
  -2  -7   6     2456.61     2585.47     94.01 o 
  -1  -7   6        0.45       26.20     11.61 o 
   0  -7   6      134.85      117.66     11.40 o 
   1  -7   6      318.42      316.55     16.40 o 
   2  -7   6     1294.90     1292.64     51.39 o 
   3  -7   6        1.57        5.19      8.77 o 
   4  -7   6     2072.28     2112.17     77.64 o 
   5  -7   6      478.73      482.94     33.43 o 
   6  -7   6       27.11       27.04     14.27 o 
   7  -7   6       12.18       22.98     16.35 o 
   8  -7   6       91.66       85.27     22.30 o 
  -8  -6   6       56.52       53.57     20.40 o 
  -7  -6   6     1282.69     1366.36     68.61 o 
  -6  -6   6       20.13        3.05     13.69 o 
  -5  -6   6     1527.75     1552.44     69.16 o 
  -4  -6   6      235.52      212.90     22.75 o 
  -3  -6   6      328.43      287.86     25.09 o 
  -2  -6   6      172.28      171.81     21.06 o 
  -1  -6   6     3195.61     3225.93     69.86 o 
   0  -6   6     2848.10     2894.56     71.39 o 
   1  -6   6      869.49      826.95     36.02 o 
   2  -6   6     2327.64     2467.87     81.30 o 
   3  -6   6        0.58      -10.37      8.03 o 
   4  -6   6      108.91      144.03     21.04 o 
   5  -6   6      215.71      226.67     22.75 o 
   6  -6   6      878.62      869.89     47.18 o 
   7  -6   6       29.59        1.00     15.01 o 
   8  -6   6      633.01      671.67     45.33 o 
  -9  -5   6      596.65      645.40     48.28 o 
  -8  -5   6        8.85      -15.01     12.19 o 
  -7  -5   6      511.38      498.81     37.91 o 
  -6  -5   6      223.24      223.25     24.62 o 
  -5  -5   6     1735.90     1708.98     71.61 o 
  -4  -5   6       11.88       -0.92      8.71 o 
  -3  -5   6     3868.85     3826.83    124.08 o 
  -2  -5   6      199.42      204.78     10.89 o 
  -1  -5   6     2949.78     2904.72    147.51 o 
   0  -5   6     1569.61     1555.02     45.33 o 
   1  -5   6       84.19       97.91     13.53 o 
   2  -5   6       17.72       13.08      9.56 o 
   3  -5   6     1283.91     1324.39     53.52 o 
   4  -5   6     1073.43     1052.18     48.02 o 
   5  -5   6      694.47      684.92     39.15 o 
   6  -5   6     1354.61     1414.98     62.84 o 
   7  -5   6        0.07      -17.09     12.01 o 
   8  -5   6       22.95       12.85     15.51 o 
 -10  -4   6      123.16       98.80     26.56 o 
  -9  -4   6       60.48       90.14     23.64 o 
  -8  -4   6      116.53      132.45     24.69 o 
  -7  -4   6       88.63       67.42     18.38 o 
  -6  -4   6     1600.08     1578.05     68.27 o 
  -5  -4   6     4310.66     4416.52    142.45 o 
  -4  -4   6      827.21      800.15     40.96 o 
  -3  -4   6     2488.93     2478.92     54.55 o 
  -2  -4   6      366.02      341.48     19.21 o 
  -1  -4   6        1.19        2.90      4.39 o 
   0  -4   6       19.37       14.43      5.57 o 
   1  -4   6     7610.65     7725.32    208.90 o 
   2  -4   6     1226.28     1292.43     50.36 o 
   3  -4   6     2687.77     2580.63     85.88 o 
   4  -4   6     1130.81     1132.02     49.94 o 
   5  -4   6       11.46       12.72     12.24 o 
   6  -4   6        6.43        6.82     12.19 o 
   7  -4   6      385.80      454.11     34.49 o 
   8  -4   6      370.79      333.03     31.83 o 
 -10  -3   6      413.62      488.31     41.62 o 
  -9  -3   6        0.46       -3.82     12.64 o 
  -8  -3   6      927.27      922.70     52.36 o 
  -7  -3   6      296.59      289.88     26.96 o 
  -6  -3   6      585.43      646.19     38.83 o 
  -5  -3   6      513.08      477.09     31.12 o 
  -4  -3   6      542.96      544.82     18.26 o 
  -3  -3   6      208.99      196.99     10.73 o 
  -2  -3   6     3866.41     3903.20     80.15 o 
  -1  -3   6     3470.90     3272.38     68.93 o 
   0  -3   6     2561.25     2758.29     60.23 o 
   1  -3   6     4719.77     4785.28    136.90 o 
   2  -3   6       98.51      123.89     16.53 o 
   3  -3   6      492.58      503.42     29.96 o 
   4  -3   6      427.86      475.43     30.88 o 
   5  -3   6     1851.32     1951.08     74.72 o 
   6  -3   6      507.55      487.86     34.38 o 
   7  -3   6      536.87      531.59     37.78 o 
   8  -3   6      264.36      258.42     31.57 o 
 -10  -2   6      932.39     1006.76     59.02 o 
  -9  -2   6       13.68       25.38     14.69 o 
  -8  -2   6      264.90      278.22     27.54 o 
  -7  -2   6      542.19      548.89     35.94 o 
  -6  -2   6      912.20      851.78     44.02 o 
  -5  -2   6       12.49        3.90      5.23 o 
  -4  -2   6     9912.70     9544.30    181.62 o 
  -3  -2   6     3585.40     3780.58     78.09 o 
  -2  -2   6     1334.10     1391.70     38.36 o 
  -1  -2   6     2326.10     2368.37     52.20 o 
   0  -2   6       85.16      107.68      8.66 o 
   1  -2   6     7683.80     7526.71    204.77 o 
   2  -2   6     1810.44     1818.55     64.84 o 
   3  -2   6     3594.18     3814.59    117.73 o 
   4  -2   6      527.98      536.86     32.78 o 
   5  -2   6     1005.76     1039.80     49.52 o 
   6  -2   6       27.84       11.22     12.58 o 
   7  -2   6       39.62       36.28     16.48 o 
   8  -2   6        1.06       -6.50     14.66 o 
 -11  -1   6       27.91        2.90     17.22 o 
 -10  -1   6       62.01       61.42     20.56 o 
  -9  -1   6      671.04      639.42     42.65 o 
  -8  -1   6      727.36      738.78     43.99 o 
  -7  -1   6      676.74      705.82     40.28 o 
  -6  -1   6     4430.47     4338.86     91.14 o 
  -5  -1   6        8.92        6.89      5.08 o 
  -4  -1   6      815.84      774.20     23.74 o 
  -3  -1   6      662.66      665.47     20.80 o 
  -2  -1   6     2796.73     2879.79    110.53 o 
  -1  -1   6      170.88      159.20      9.60 o 
   0  -1   6    15337.76    13807.83    255.79 o 
   1  -1   6     5043.58     5086.12    144.51 o 
   2  -1   6     3681.35     3759.20    113.99 o 
   3  -1   6      869.25      904.40     42.15 o 
   4  -1   6      460.33      515.37     32.20 o 
   5  -1   6        6.91        5.37     11.74 o 
   6  -1   6      102.09      133.56     21.51 o 
   7  -1   6      688.03      729.25     43.83 o 
   8  -1   6       68.98       51.68     19.61 o 
 -11   0   6      516.31      558.89     44.36 o 
 -10   0   6       17.01       -3.92     12.06 o 
  -9   0   6     1484.32     1650.11     73.16 o 
  -8   0   6      953.79     1033.04     51.84 o 
  -7   0   6       68.90       58.39      9.25 o 
  -6   0   6      534.48      553.53     20.70 o 
  -5   0   6     1326.32     1317.37     35.17 o 
  -4   0   6     8668.93     8471.32    162.41 o 
  -3   0   6      571.70      555.85     30.57 o 
  -2   0   6     6352.64     6120.44    118.89 o 
  -1   0   6      134.74      134.63     12.77 o 
   0   0   6     1471.34     1507.71     35.99 o 
   1   0   6       13.93       11.40      8.74 o 
   2   0   6     1518.41     1485.04     73.39 o 
   3   0   6       17.80        9.57      7.25 o 
   4   0   6     2027.34     2132.59     55.43 o 
   5   0   6      401.72      403.89     21.24 o 
   6   0   6      283.02      284.76     19.51 o 
   7   0   6      238.48      240.33     21.54 o 
   8   0   6       56.31       45.07     19.72 o 
 -11   1   6      992.74     1038.77     60.45 o 
 -10   1   6      188.32      149.11     25.54 o 
  -9   1   6       22.48        5.16     12.35 o 
  -8   1   6      152.05      151.43     20.31 o 
  -7   1   6     1761.72     1839.81     69.63 o 
  -6   1   6      796.34      838.88     27.11 o 
  -5   1   6     4907.95     4879.40     99.97 o 
  -4   1   6     2611.12     2676.94     59.02 o 
  -3   1   6       50.50       41.01     11.73 o 
  -2   1   6       18.93       21.98      7.96 o 
  -1   1   6     1663.98     1620.51     37.24 o 
   0   1   6     3065.84     3204.91     97.45 o 
   1   1   6      252.24      214.48     13.18 o 
   2   1   6     3166.32     3150.21     71.40 o 
   3   1   6      443.97      432.17     32.08 o 
   4   1   6      202.86      195.33     15.73 o 
   5   1   6      441.20      440.12     45.16 o 
   6   1   6      124.17       81.19     14.06 o 
   7   1   6       11.28        0.05     12.03 o 
 -11   2   6        0.17       -0.47     15.24 o 
 -10   2   6      904.16      899.56     52.07 o 
  -9   2   6     1458.42     1469.71     65.69 o 
  -8   2   6      105.36       94.23     17.07 o 
  -7   2   6     1528.32     1496.48     45.57 o 
  -6   2   6      198.51      197.11     12.70 o 
  -5   2   6        4.70        9.86     11.72 o 
  -4   2   6       68.14       74.04      8.08 o 
  -3   2   6     3528.92     3475.21     72.42 o 
  -2   2   6     1606.43     1532.67     35.95 o 
  -1   2   6     3491.59     3319.37     56.23 o 
   0   2   6     1620.63     1578.06     40.99 o 
   1   2   6       44.70       36.67      8.36 o 
   2   2   6      338.89      357.50     18.37 o 
   3   2   6      898.91      917.31     31.55 o 
   4   2   6      212.64      217.75     16.75 o 
   5   2   6      307.04      311.46     19.94 o 
   6   2   6      912.37      917.13     35.36 o 
   7   2   6       85.82       49.99     21.35 o 
 -11   3   6      352.96      326.11     33.17 o 
 -10   3   6      419.26      454.91     30.01 o 
  -9   3   6      369.90      370.46     20.77 o 
  -8   3   6      173.49      157.99     20.68 o 
  -7   3   6      352.19      335.11     28.24 o 
  -6   3   6     1595.86     1643.15     43.55 o 
  -5   3   6     3467.24     3483.42     75.81 o 
  -4   3   6     1061.06     1113.32     30.54 o 
  -3   3   6     4442.25     4547.32     91.70 o 
  -2   3   6        6.27       -2.41      3.07 o 
  -1   3   6      128.62      119.36     11.22 o 
   0   3   6      259.86      258.02     14.80 o 
   1   3   6     2663.27     2692.35     63.79 o 
   2   3   6      459.44      463.10     21.51 o 
   3   3   6      815.44      782.45     29.50 o 
   4   3   6      563.65      531.77     25.06 o 
   5   3   6       12.34        9.48      9.85 o 
   6   3   6       77.90       61.82     22.38 o 
 -11   4   6       84.88       51.86     20.82 o 
 -10   4   6      127.37      149.26     17.01 o 
  -9   4   6        6.36       -5.45      7.80 o 
  -8   4   6     2608.12     2707.55     67.52 o 
  -7   4   6     1148.39     1168.22     36.48 o 
  -6   4   6     2213.18     2313.62     56.63 o 
  -5   4   6     1732.46     1900.76     47.48 o 
  -4   4   6      153.24      134.18     10.44 o 
  -3   4   6      151.94      124.87      7.68 o 
  -2   4   6       30.88       14.60      7.09 o 
  -1   4   6     2938.53     2998.59    142.69 o 
   0   4   6        0.19       -8.47      5.65 o 
   1   4   6     1857.44     1927.79     50.71 o 
   2   4   6      590.39      586.79     29.13 o 
   3   4   6       13.79        3.84      7.84 o 
   4   4   6       70.32       56.22     13.89 o 
   5   4   6      261.59      285.20     35.01 o 
   6   4   6       67.58       60.31     22.43 o 
 -11   5   6      102.61      114.62     28.17 o 
 -10   5   6     1306.70     1391.12     81.40 o 
  -9   5   6      102.13       92.56     14.46 o 
  -8   5   6      672.47      698.26     55.65 o 
  -7   5   6       38.09       32.63     22.23 o 
  -6   5   6      357.87      352.50     17.85 o 
  -5   5   6        1.14        4.00     11.91 o 
  -4   5   6     2358.79     2443.36     56.80 o 
  -3   5   6     1911.41     1973.90     48.94 o 
  -2   5   6      545.13      533.90     22.31 o 
  -1   5   6     1114.51     1067.12     33.21 o 
   0   5   6       82.73       79.63     15.70 o 
   1   5   6        0.54       -8.84      5.89 o 
   2   5   6      207.96      221.46     19.57 o 
   3   5   6      682.63      687.51     28.91 o 
   4   5   6        5.28       -6.32      8.57 o 
   5   5   6      536.86      575.32     44.41 o 
 -11   6   6       35.47       11.53     12.35 o 
 -10   6   6      298.20      280.98     21.98 o 
  -9   6   6      171.02      194.00     19.23 o 
  -8   6   6      579.85      565.44     25.82 o 
  -7   6   6        6.35       -5.93      7.01 o 
  -6   6   6     1716.93     1844.25     48.79 o 
  -5   6   6       63.53       38.36     13.32 o 
  -4   6   6      636.77      630.45     23.44 o 
  -3   6   6      176.79      178.29     19.06 o 
  -2   6   6        0.80       -6.41      7.01 o 
  -1   6   6        2.32        2.05      6.52 o 
   0   6   6      982.66      998.78     46.47 o 
   1   6   6      256.55      237.11     31.36 o 
   2   6   6      263.05      262.10     18.10 o 
   3   6   6      686.62      667.45     36.90 o 
   4   6   6       13.39        1.66     17.85 o 
 -11   7   6      144.74      143.22     20.01 o 
 -10   7   6       61.90       59.32     14.31 o 
  -9   7   6      344.68      356.75     29.45 o 
  -8   7   6      552.08      579.03     47.78 o 
  -7   7   6      203.66      208.90     27.09 o 
  -6   7   6      540.69      586.56     36.65 o 
  -5   7   6      153.38      183.34     23.64 o 
  -4   7   6       11.30       -6.00     10.71 o 
  -3   7   6      377.66      367.22     19.08 o 
  -2   7   6     1720.71     1801.22     49.24 o 
  -1   7   6        0.43      -10.61      7.07 o 
   0   7   6      853.61      806.58     30.78 o 
   1   7   6      359.67      345.68     39.27 o 
   2   7   6      134.73      121.85     32.57 o 
   3   7   6        2.24       -0.39     14.08 o 
 -10   8   6       28.87       14.91     11.61 o 
  -9   8   6       87.34      110.68     24.12 o 
  -8   8   6       88.17       88.75     21.09 o 
  -7   8   6      453.20      481.91     35.80 o 
  -6   8   6        9.65       43.91     17.51 o 
  -5   8   6     1297.36     1290.59     58.58 o 
  -4   8   6      983.86      996.28     49.47 o 
  -3   8   6      129.41      124.94     15.40 o 
  -2   8   6      542.37      544.03     24.73 o 
  -1   8   6       75.01       91.37     13.92 o 
   0   8   6      210.37      243.00     20.78 o 
   1   8   6      114.59      137.42     17.43 o 
   2   8   6      669.13      676.89     47.91 o 
 -10   9   6      101.57       92.04     24.72 o 
  -9   9   6      328.66      309.18     32.30 o 
  -8   9   6       13.87       21.85     15.59 o 
  -7   9   6     1244.65     1259.66     61.66 o 
  -6   9   6      273.41      286.67     28.93 o 
  -5   9   6      198.37      148.88     23.80 o 
  -4   9   6      567.25      480.23     34.30 o 
  -3   9   6      401.01      436.11     23.00 o 
  -2   9   6      237.32      236.30     18.93 o 
  -1   9   6      319.58      317.46     20.49 o 
   0   9   6      627.52      624.55     29.07 o 
   1   9   6        7.28       11.22     17.69 o 
  -8  10   6       22.38       -9.45     14.37 o 
  -7  10   6        1.60       -8.29     14.27 o 
  -6  10   6       94.27      103.33     22.27 o 
  -5  10   6      411.92      400.38     33.86 o 
  -4  10   6        6.60      -16.39     10.93 o 
  -3  10   6      614.48      688.76     42.20 o 
  -2  10   6      153.88      144.40     17.74 o 
  -1  10   6       97.05       86.57     15.27 o 
  -7  11   6      182.57      238.07     32.30 o 
  -6  11   6      154.14      141.14     26.46 o 
  -5  11   6      405.47      362.12     33.75 o 
  -4  11   6        6.06       -0.32     14.74 o 
  -3  11   6       18.42        6.71     14.74 o 
  -1 -12   7      688.57      667.17     49.81 o 
   0 -12   7      507.01      574.69     47.63 o 
   1 -12   7      103.32      123.37     28.38 o 
   2 -12   7      323.48      395.45     40.49 o 
   3 -12   7       92.45       58.34     24.56 o 
  -3 -11   7      774.99      911.04     58.63 o 
  -2 -11   7       34.34       33.15     21.96 o 
  -1 -11   7      577.58      629.63     46.78 o 
   0 -11   7      246.47      252.11     34.72 o 
   1 -11   7      159.79      175.34     29.49 o 
   2 -11   7        6.92        5.48     16.95 o 
   3 -11   7      753.67      833.74     54.21 o 
   4 -11   7      487.24      553.65     38.07 o 
   5 -11   7       49.05       39.17     17.06 o 
  -5 -10   7      509.96      520.45     45.47 o 
  -4 -10   7        2.73      -11.43     13.80 o 
  -3 -10   7      163.59      173.55     29.72 o 
  -2 -10   7      180.96      190.37     30.70 o 
  -1 -10   7      527.58      606.33     43.73 o 
   0 -10   7      123.71       94.93     23.40 o 
   1 -10   7     1416.93     1517.66     72.21 o 
   2 -10   7       18.63       -3.63     15.56 o 
   3 -10   7      484.73      523.35     34.51 o 
   4 -10   7      149.65      154.59     24.30 o 
   5 -10   7       91.01       80.51     21.30 o 
   6 -10   7        3.61        3.66     12.82 o 
  -6  -9   7       14.46       16.90     18.85 o 
  -5  -9   7      113.72      123.21     27.54 o 
  -4  -9   7      237.07      251.50     33.67 o 
  -3  -9   7      128.09      136.61     26.06 o 
  -2  -9   7      743.05      812.42     49.44 o 
  -1  -9   7     1110.73     1149.27     59.00 o 
   0  -9   7       20.14       13.87     14.77 o 
   1  -9   7      398.47      467.27     35.88 o 
   2  -9   7      441.83      435.01     22.69 o 
   3  -9   7      333.37      357.62     28.67 o 
   4  -9   7       86.37       80.16     20.90 o 
   5  -9   7     1378.01     1355.46     63.82 o 
   6  -9   7      113.80      109.94     23.98 o 
   7  -9   7      278.26      300.81     35.57 o 
  -7  -8   7      153.92      155.17     30.91 o 
  -6  -8   7      484.66      478.96     40.62 o 
  -5  -8   7       44.51       18.67     17.77 o 
  -4  -8   7     1719.13     1684.15     76.61 o 
  -3  -8   7      149.83      123.00     23.69 o 
  -2  -8   7      292.57      236.84     25.51 o 
  -1  -8   7      161.06      162.12     23.96 o 
   0  -8   7     1354.34     1342.51     61.55 o 
   1  -8   7      551.98      554.22     24.97 o 
   2  -8   7      766.12      804.02     40.28 o 
   3  -8   7     1659.59     1722.74     68.08 o 
   4  -8   7      116.90      113.92     21.64 o 
   5  -8   7      595.77      630.82     40.41 o 
   6  -8   7       52.81       49.68     19.64 o 
   7  -8   7       79.04       71.13     21.69 o 
  -7  -7   7      311.75      282.35     36.80 o 
  -6  -7   7      952.99      985.96     57.00 o 
  -5  -7   7      293.83      273.32     28.85 o 
  -4  -7   7      280.03      261.90     26.75 o 
  -3  -7   7      219.91      232.62     24.54 o 
  -2  -7   7      459.54      434.84     31.33 o 
  -1  -7   7      126.68      146.11     21.06 o 
   0  -7   7     1262.57     1234.41     35.91 o 
   1  -7   7      912.14      926.81     30.60 o 
   2  -7   7       56.84       79.30     15.40 o 
   3  -7   7      383.89      401.46     28.41 o 
   4  -7   7      353.71      359.02     28.54 o 
   5  -7   7      386.66      354.73     30.07 o 
   6  -7   7      259.63      280.30     28.78 o 
   7  -7   7      915.15      949.90     54.52 o 
   8  -7   7       17.14        3.76     18.01 o 
  -8  -6   7      206.29      229.23     34.51 o 
  -7  -6   7       59.29       61.66     20.56 o 
  -6  -6   7      275.92      269.38     32.49 o 
  -5  -6   7     1745.25     1657.56     73.00 o 
  -4  -6   7     1273.64     1348.11     61.89 o 
  -3  -6   7      444.77      411.38     30.62 o 
  -2  -6   7     2806.56     2730.40     96.25 o 
  -1  -6   7      137.95      123.93     28.79 o 
   0  -6   7       26.95       23.79      7.53 o 
   1  -6   7      700.15      693.62     25.48 o 
   2  -6   7     1070.74     1107.88     47.31 o 
   3  -6   7       11.55       19.93     12.35 o 
   4  -6   7     1545.98     1585.53     65.21 o 
   5  -6   7      616.83      599.28     38.38 o 
   6  -6   7       68.87       53.65     18.24 o 
   7  -6   7       68.50       78.24     22.27 o 
   8  -6   7      173.52      170.10     28.70 o 
  -9  -5   7       99.01       93.30     24.64 o 
  -8  -5   7       42.29       18.98     16.82 o 
  -7  -5   7      976.53     1008.10     56.26 o 
  -6  -5   7        9.25      -12.11     10.08 o 
  -5  -5   7      616.57      664.49     41.18 o 
  -4  -5   7     1215.18     1270.56     57.55 o 
  -3  -5   7        1.13        6.13      9.58 o 
  -2  -5   7      651.23      654.43     21.94 o 
  -1  -5   7     2972.25     3045.17    111.49 o 
   0  -5   7     2209.80     2244.74     53.75 o 
   1  -5   7     1417.47     1475.00     40.15 o 
   2  -5   7     3395.48     3487.48    109.41 o 
   3  -5   7       42.79       65.00     16.24 o 
   4  -5   7      124.14      148.64     21.11 o 
   5  -5   7      252.65      202.19     25.88 o 
   6  -5   7      786.17      733.57     44.54 o 
   7  -5   7       40.84       31.30     17.56 o 
   8  -5   7      468.95      461.72     39.78 o 
  -9  -4   7      663.31      642.82     46.97 o 
  -8  -4   7       78.21       63.95     20.72 o 
  -7  -4   7      763.13      727.51     45.28 o 
  -6  -4   7      849.28      809.81     45.68 o 
  -5  -4   7      462.46      496.26     33.67 o 
  -4  -4   7      542.15      521.14     32.41 o 
  -3  -4   7     3338.74     3408.74     96.70 o 
  -2  -4   7      651.59      616.98     21.07 o 
  -1  -4   7     2818.77     2693.33     60.39 o 
   0  -4   7     1508.38     1588.37     40.93 o 
   1  -4   7       13.02       14.85      9.35 o 
   2  -4   7       18.42        6.34     10.03 o 
   3  -4   7      529.78      539.67     32.99 o 
   4  -4   7      835.94      757.47     41.12 o 
   5  -4   7      467.04      491.49     34.75 o 
   6  -4   7     1240.46     1190.97     58.34 o 
   7  -4   7       12.46      -21.13     14.08 o 
   8  -4   7       61.02       55.37     20.51 o 
 -10  -3   7      126.59      110.63     27.72 o 
  -9  -3   7      218.75      248.10     32.57 o 
  -8  -3   7      192.37      164.86     26.48 o 
  -7  -3   7       28.52       36.86     15.61 o 
  -6  -3   7     2114.77     2262.21     86.72 o 
  -5  -3   7     3894.33     4242.00    136.79 o 
  -4  -3   7      553.20      548.01     19.78 o 
  -3  -3   7     3695.86     3801.09    147.98 o 
  -2  -3   7       94.53      130.23     39.67 o 
  -1  -3   7       89.14       88.95      9.28 o 
   0  -3   7        0.24       -7.14      4.76 o 
   1  -3   7     6640.91     6915.06    192.37 o 
   2  -3   7     1867.80     1845.11     67.87 o 
   3  -3   7     1505.21     1539.77     61.89 o 
   4  -3   7     1274.59     1346.22     58.47 o 
   5  -3   7       48.03       45.10     15.95 o 
   6  -3   7        0.08       26.93     15.37 o 
   7  -3   7      424.57      439.71     35.91 o 
   8  -3   7      204.28      207.30     30.75 o 
 -10  -2   7      332.34      315.37     33.67 o 
  -9  -2   7        8.45      -16.45     12.66 o 
  -8  -2   7     1085.05     1180.81     59.89 o 
  -7  -2   7     1525.06     1588.24     69.11 o 
  -6  -2   7      690.68      617.65     37.12 o 
  -5  -2   7     2107.38     2105.64     50.38 o 
  -4  -2   7      576.92      570.61     20.47 o 
  -3  -2   7      380.44      390.82     16.21 o 
  -2  -2   7      869.25      864.93     35.36 o 
  -1  -2   7     4836.20     4802.55     97.56 o 
   0  -2   7      893.04      865.34     26.34 o 
   1  -2   7     4803.29     4527.46    133.32 o 
   2  -2   7      341.66      368.86     26.04 o 
   3  -2   7      188.33      163.04     21.46 o 
   4  -2   7      122.58      169.54     24.27 o 
   5  -2   7     1630.79     1750.44     72.16 o 
   6  -2   7      623.24      624.47     41.23 o 
   7  -2   7      363.30      363.28     33.83 o 
 -11  -1   7      270.96      212.46     33.72 o 
 -10  -1   7      977.68      953.77     56.21 o 
  -9  -1   7      128.25      100.23     22.33 o 
  -8  -1   7      341.97      334.56     30.07 o 
  -7  -1   7      520.69      525.27     34.86 o 
  -6  -1   7      518.82      504.73     20.56 o 
  -5  -1   7       54.56       50.04      8.12 o 
  -4  -1   7     6626.26     6734.61    136.08 o 
  -3  -1   7     3753.72     3931.82    169.24 o 
  -2  -1   7     2051.06     2169.40     50.08 o 
  -1  -1   7     2061.55     2039.74     55.84 o 
   0  -1   7     1195.26     1300.99     34.12 o 
   1  -1   7      921.79      945.19     27.70 o 
   2  -1   7     1262.50     1324.21     54.21 o 
   3  -1   7     1076.48     1043.67     48.07 o 
   4  -1   7        0.76      -13.62      9.08 o 
   5  -1   7      346.82      372.87     30.28 o 
   6  -1   7       96.36      108.60     22.11 o 
   7  -1   7       90.96      114.23     23.27 o 
 -11   0   7       16.95      -11.53     16.38 o 
 -10   0   7       73.27       73.48     21.80 o 
  -9   0   7      722.20      706.87     44.68 o 
  -8   0   7      581.33      605.38     39.02 o 
  -7   0   7       64.96       69.58     10.38 o 
  -6   0   7     4004.86     3993.38     96.87 o 
  -5   0   7      368.28      352.89     16.42 o 
  -4   0   7      753.98      730.28     23.99 o 
  -3   0   7      626.56      608.16     20.72 o 
  -2   0   7      651.74      582.19     19.63 o 
  -1   0   7       42.07       25.98     11.77 o 
   0   0   7     7049.59     7005.38    341.81 o 
   1   0   7     2027.46     2012.31     47.09 o 
   2   0   7      784.94      723.46     37.54 o 
   3   0   7     1157.18     1186.39     52.39 o 
   4   0   7       44.44       32.22     13.77 o 
   5   0   7      165.72      187.87     24.96 o 
   6   0   7       66.80       73.37     18.98 o 
   7   0   7      631.80      625.16     42.44 o 
 -11   1   7      529.83      502.84     41.41 o 
 -10   1   7      112.84      100.96     22.83 o 
  -9   1   7      694.58      739.04     44.89 o 
  -8   1   7      930.93      954.98     32.22 o 
  -7   1   7       92.41       74.70     10.56 o 
  -6   1   7      152.43      128.89     37.65 o 
  -5   1   7      701.73      652.70     22.99 o 
  -4   1   7     2952.57     3051.37     67.12 o 
  -3   1   7      459.48      432.72     29.01 o 
  -2   1   7     3996.48     4069.77     83.55 o 
  -1   1   7      173.21      135.80     14.84 o 
   0   1   7      655.71      690.34     34.75 o 
   1   1   7      886.92      896.42     87.84 o 
   2   1   7      807.65      772.96     28.62 o 
   3   1   7        0.89       -8.22      7.98 o 
   4   1   7     1016.94     1014.58     35.77 o 
   5   1   7      417.31      411.42     23.11 o 
   6   1   7      151.57      132.44     17.98 o 
   7   1   7      239.76      282.11     22.83 o 
 -11   2   7      701.01      699.82     48.26 o 
 -10   2   7       52.49       32.75     16.66 o 
  -9   2   7        8.78        8.20      8.77 o 
  -8   2   7      160.22      173.56     21.17 o 
  -7   2   7      851.19      846.33     30.60 o 
  -6   2   7      342.39      321.03     16.37 o 
  -5   2   7     3781.95     3879.83     83.33 o 
  -4   2   7     2221.30     2264.06     97.42 o 
  -3   2   7        8.18        9.99      7.25 o 
  -2   2   7      612.69      666.28     41.58 o 
  -1   2   7     1479.32     1546.89     41.41 o 
   0   2   7      838.10      792.92     27.44 o 
   1   2   7      367.15      344.14     18.29 o 
   2   2   7     2786.98     2760.75     67.31 o 
   3   2   7      375.74      312.20     24.09 o 
   4   2   7      457.96      446.24     27.37 o 
   5   2   7      115.36      121.06     19.63 o 
   6   2   7      158.67      175.65     41.02 o 
 -11   3   7        1.92        0.03     14.77 o 
 -10   3   7      323.50      317.18     20.53 o 
  -9   3   7      944.65      989.85     48.28 o 
  -8   3   7       46.46       45.62     10.43 o 
  -7   3   7     1777.36     1883.71     67.07 o 
  -6   3   7       71.33       55.61      9.58 o 
  -5   3   7      176.84      154.33     17.39 o 
  -4   3   7      170.55      174.54     11.37 o 
  -3   3   7     3116.61     2961.52     95.17 o 
  -2   3   7      477.39      467.78     23.51 o 
  -1   3   7     1511.78     1492.65     41.11 o 
   0   3   7     1811.17     1863.23     49.11 o 
   1   3   7       93.17       93.92     12.74 o 
   2   3   7      380.68      358.25     19.89 o 
   3   3   7      149.70      177.96     31.25 o 
   4   3   7      207.34      238.57     20.93 o 
   5   3   7       15.26        4.72     10.85 o 
   6   3   7      428.92      426.60     39.83 o 
 -11   4   7      303.20      276.88     30.62 o 
 -10   4   7      402.23      418.19     23.89 o 
  -9   4   7      881.23      895.92     34.19 o 
  -8   4   7      632.97      623.37     31.00 o 
  -7   4   7       20.35       28.40      9.03 o 
  -6   4   7     1081.36     1111.53     34.43 o 
  -5   4   7     2103.05     2210.84     53.83 o 
  -4   4   7       24.19        6.03     10.27 o 
  -3   4   7     1515.43     1495.78     40.59 o 
  -2   4   7      283.19      266.37     15.34 o 
  -1   4   7       11.66        8.88      7.29 o 
   0   4   7      432.66      416.20     20.85 o 
   1   4   7     1067.31     1087.78     49.42 o 
   2   4   7      231.58      198.37     16.87 o 
   3   4   7      369.87      382.49     22.33 o 
   4   4   7      419.56      379.20     22.78 o 
   5   4   7        1.17      -19.30     15.74 o 
 -11   5   7       45.85       18.38     11.65 o 
 -10   5   7       60.18       62.26     14.37 o 
  -9   5   7        1.08      -12.44      8.29 o 
  -8   5   7     1318.53     1405.16     43.65 o 
  -7   5   7      122.38      127.60     21.32 o 
  -6   5   7     1063.96     1064.76     36.25 o 
  -5   5   7      970.48     1064.94     49.07 o 
  -4   5   7       73.49      106.39     16.35 o 
  -3   5   7       23.17       26.53      9.19 o 
  -2   5   7      587.89      593.16     23.96 o 
  -1   5   7     1556.74     1637.20     57.17 o 
   0   5   7        2.25        1.98      7.84 o 
   1   5   7     1700.28     1702.80     49.28 o 
   2   5   7      418.00      384.90     28.64 o 
   3   5   7       50.17       37.94     12.55 o 
   4   5   7       49.01       46.68     12.92 o 
 -11   6   7       60.79       59.55     19.93 o 
 -10   6   7      736.19      796.99     43.15 o 
  -9   6   7       11.67      -12.66      8.86 o 
  -8   6   7      304.79      326.68     19.99 o 
  -7   6   7       86.73       94.49     18.77 o 
  -6   6   7      101.14       89.43     19.56 o 
  -5   6   7       94.06       85.93     18.11 o 
  -4   6   7     1365.08     1547.54     63.61 o 
  -3   6   7      897.64      897.09     31.07 o 
  -2   6   7      513.17      513.24     23.55 o 
  -1   6   7     1240.38     1294.76     40.58 o 
   0   6   7      114.28      113.51     14.98 o 
   1   6   7       26.88        2.03      9.39 o 
   2   6   7      132.07      117.58     16.31 o 
   3   6   7      546.39      574.93     30.79 o 
 -10   7   7      380.04      426.81     25.86 o 
  -9   7   7      183.52      172.78     27.12 o 
  -8   7   7       96.58      127.68     23.30 o 
  -7   7   7      609.90      610.73     40.17 o 
  -6   7   7     1708.82     1720.51     71.87 o 
  -5   7   7      116.39       96.86     19.69 o 
  -4   7   7      894.18      887.32     46.44 o 
  -3   7   7      888.29      888.85     32.01 o 
  -2   7   7      317.03      341.07     20.45 o 
  -1   7   7        4.75      -10.04      8.04 o 
   0   7   7      307.96      310.20     19.88 o 
   1   7   7      761.71      737.89     31.57 o 
   2   7   7        9.15        6.88     11.33 o 
 -10   8   7       15.76        4.11     17.59 o 
  -9   8   7      614.50      600.07     42.70 o 
  -8   8   7      929.57      931.07     52.86 o 
  -7   8   7       10.49       10.45     15.11 o 
  -6   8   7      521.34      566.31     38.70 o 
  -5   8   7      236.48      249.26     26.25 o 
  -4   8   7       75.53       54.29     18.67 o 
  -3   8   7       53.96       65.47     13.85 o 
  -2   8   7      714.47      683.73     47.52 o 
  -1   8   7       96.87       97.00     25.72 o 
   0   8   7      153.96      146.99     17.82 o 
   1   8   7      293.96      286.83     22.20 o 
  -9   9   7        6.56        7.77     17.77 o 
  -8   9   7      212.61      266.08     33.36 o 
  -7   9   7      441.87      446.66     36.78 o 
  -6   9   7       54.49       50.39     18.40 o 
  -5   9   7      260.20      274.75     27.77 o 
  -4   9   7      623.84      610.86     40.23 o 
  -3   9   7        0.84      -19.39     12.93 o 
  -2   9   7       81.81       85.69     14.41 o 
  -1   9   7       90.65       94.25     15.92 o 
   0   9   7       27.13       43.67     13.15 o 
  -7  10   7      480.24      442.58     37.07 o 
  -6  10   7      138.37      142.06     26.77 o 
  -5  10   7       94.34      112.39     24.40 o 
  -4  10   7      216.83      227.36     29.59 o 
  -3  10   7      243.18      225.36     29.35 o 
  -2  10   7       50.26       56.54     13.82 o 
   1 -12   8      159.02      170.23     32.25 o 
   2 -12   8      382.51      379.32     39.52 o 
  -2 -11   8        0.60      -22.27     14.85 o 
  -1 -11   8      965.40     1039.30     62.21 o 
   0 -11   8      581.02      670.96     48.78 o 
   1 -11   8       28.27        5.71     16.56 o 
   2 -11   8      511.53      552.34     44.47 o 
   3 -11   8       21.81      -15.72     16.66 o 
   4 -11   8       37.51       40.62     17.67 o 
  -4 -10   8        3.85       -3.79     16.98 o 
  -3 -10   8     1224.25     1274.45     69.45 o 
  -2 -10   8       54.46       51.15     21.04 o 
  -1 -10   8      592.28      629.63     45.33 o 
   0 -10   8      276.65      337.46     33.22 o 
   1 -10   8       30.57       15.95     15.61 o 
   2 -10   8        4.18       -8.13     14.27 o 
   3 -10   8      428.55      429.84     33.22 o 
   4 -10   8      560.56      557.92     39.10 o 
   5 -10   8      214.65      170.83     28.99 o 
  -5  -9   8      781.66      733.52     51.60 o 
  -4  -9   8        0.39      -12.43     13.90 o 
  -3  -9   8      298.86      293.07     35.17 o 
  -2  -9   8      264.12      266.61     34.25 o 
  -1  -9   8      427.06      445.76     35.88 o 
   0  -9   8      166.24      154.64     26.17 o 
   1  -9   8     1543.45     1571.26     72.29 o 
   2  -9   8      133.27      114.99     15.29 o 
   3  -9   8      738.51      803.52     44.18 o 
   4  -9   8      229.51      239.92     30.01 o 
   5  -9   8       14.81        1.95     14.56 o 
   6  -9   8        2.53       -3.13     16.03 o 
  -6  -8   8      178.75      188.53     31.88 o 
  -5  -8   8      276.20      316.05     38.70 o 
  -4  -8   8      237.86      272.82     29.59 o 
  -3  -8   8      290.13      291.17     29.80 o 
  -2  -8   8      438.01      390.56     32.49 o 
  -1  -8   8     2070.83     2195.28     87.77 o 
   0  -8   8        1.30        3.76     11.14 o 
   1  -8   8      785.36      831.45     30.84 o 
   2  -8   8      177.44      174.02     23.56 o 
   3  -8   8      233.51      214.25     25.91 o 
   4  -8   8      150.99      137.27     25.43 o 
   5  -8   8     1579.59     1484.72     68.21 o 
   6  -8   8      122.40      126.05     25.09 o 
  -7  -7   8      250.91      256.16     37.02 o 
  -6  -7   8      461.43      432.02     38.02 o 
  -5  -7   8       71.75       54.65     19.14 o 
  -4  -7   8     1380.24     1377.89     66.00 o 
  -3  -7   8      177.56      187.55     27.17 o 
  -2  -7   8      136.54       85.06     18.38 o 
  -1  -7   8      754.67      737.39     42.25 o 
   0  -7   8     1055.21      992.16     32.48 o 
   1  -7   8      687.63      693.72     26.98 o 
   2  -7   8      903.73      936.44     45.15 o 
   3  -7   8     1745.93     1794.83     70.98 o 
   4  -7   8       15.45        3.87     13.22 o 
   5  -7   8      467.42      509.74     37.49 o 
   6  -7   8      172.87      165.60     27.17 o 
   7  -7   8       89.74       85.33     24.54 o 
  -8  -6   8      362.75      382.69     38.02 o 
  -7  -6   8      351.67      306.76     33.04 o 
  -6  -6   8     2213.65     2300.85     95.41 o 
  -5  -6   8       65.22       44.94     17.24 o 
  -4  -6   8      111.95       64.84     17.93 o 
  -3  -6   8      308.61      286.46     26.48 o 
  -2  -6   8      696.79      644.98     37.99 o 
  -1  -6   8       18.62       17.80      7.35 o 
   0  -6   8     2595.38     2537.91     62.43 o 
   1  -6   8     1189.03     1239.17     37.75 o 
   2  -6   8      160.84      165.46     21.27 o 
   3  -6   8      204.65      255.63     24.17 o 
   4  -6   8      524.74      490.65     34.67 o 
   5  -6   8      448.87      422.62     33.65 o 
   6  -6   8      337.03      356.10     33.88 o 
   7  -6   8      564.03      507.29     40.73 o 
  -9  -5   8      358.99      386.77     38.70 o 
  -8  -5   8      284.44      344.83     40.17 o 
  -7  -5   8        0.03       -5.34     14.93 o 
  -6  -5   8      237.56      172.05     27.01 o 
  -5  -5   8     1367.14     1264.90     60.79 o 
  -4  -5   8     1886.94     1830.05     74.58 o 
  -3  -5   8      604.93      556.55     34.96 o 
  -2  -5   8     3490.58     3450.41     75.94 o 
  -1  -5   8      594.40      588.94     41.65 o 
   0  -5   8      462.73      450.80     35.33 o 
   1  -5   8      505.40      528.06     34.36 o 
   2  -5   8     1029.89     1026.56     47.86 o 
   3  -5   8        0.33       -7.82      9.45 o 
   4  -5   8      912.05      971.93     49.63 o 
   5  -5   8      641.15      639.08     40.86 o 
   6  -5   8       38.44       23.48     17.03 o 
   7  -5   8       95.37      113.28     25.09 o 
  -9  -4   8      133.20      160.17     29.43 o 
  -8  -4   8      155.11      184.47     29.25 o 
  -7  -4   8     1192.04     1213.22     61.66 o 
  -6  -4   8      538.62      521.85     37.20 o 
  -5  -4   8     1368.77     1312.10     60.16 o 
  -4  -4   8     1344.97     1293.64     57.34 o 
  -3  -4   8       71.54       75.94     21.69 o 
  -2  -4   8      221.88      197.11     12.66 o 
  -1  -4   8     1326.16     1332.66     37.05 o 
   0  -4   8     1780.61     1710.26     44.55 o 
   1  -4   8      902.33      867.34     28.98 o 
   2  -4   8     1789.07     1795.01     68.71 o 
   3  -4   8      279.32      258.16     24.64 o 
   4  -4   8       64.23      119.26     21.46 o 
   5  -4   8      512.62      468.38     35.54 o 
   6  -4   8      692.54      716.43     45.83 o 
   7  -4   8       46.53       14.03     18.64 o 
 -10  -3   8      355.78      367.52     37.67 o 
  -9  -3   8      967.70      998.10     59.00 o 
  -8  -3   8        7.68      -13.01     11.69 o 
  -7  -3   8     1551.55     1508.21     69.19 o 
  -6  -3   8      622.68      592.38     38.57 o 
  -5  -3   8        7.65        2.61     10.95 o 
  -4  -3   8      514.71      497.07     19.76 o 
  -3  -3   8     3196.32     3239.60    127.15 o 
  -2  -3   8      667.05      676.85     43.73 o 
  -1  -3   8     2884.09     2791.93     63.47 o 
   0  -3   8     3053.09     3219.51     71.71 o 
   1  -3   8      109.83      104.76     27.14 o 
   2  -3   8       74.66       64.29     15.06 o 
   3  -3   8     1725.52     1765.42     70.35 o 
   4  -3   8     1055.39      994.73     50.92 o 
   5  -3   8      133.92      127.11     23.85 o 
   6  -3   8      893.44      968.98     54.31 o 
   7  -3   8       48.29       42.99     19.72 o 
 -10  -2   8      109.99       55.87     23.30 o 
  -9  -2   8      500.37      560.52     42.39 o 
  -8  -2   8      300.39      301.18     30.12 o 
  -7  -2   8       40.10       28.20     14.59 o 
  -6  -2   8     1465.38     1465.72     63.61 o 
  -5  -2   8     3147.22     3041.18     68.94 o 
  -4  -2   8      284.27      279.33     14.92 o 
  -3  -2   8     1312.51     1242.23     34.68 o 
  -2  -2   8      748.65      787.01     25.64 o 
  -1  -2   8       46.15       42.27      8.42 o 
   0  -2   8       94.37       73.41      9.78 o 
   1  -2   8     4331.86     4385.08     92.85 o 
   2  -2   8     1391.85     1481.41     60.50 o 
   3  -2   8      475.19      473.62     32.51 o 
   4  -2   8      869.89      865.33     47.10 o 
   5  -2   8      147.56      170.12     27.17 o 
   6  -2   8        0.11       -2.13     15.53 o 
   7  -2   8       42.29       58.26     20.80 o 
 -10  -1   8      264.11      304.39     36.70 o 
  -9  -1   8       47.70       25.14     16.32 o 
  -8  -1   8     1140.25     1188.65     59.81 o 
  -7  -1   8     2004.17     1966.95     79.16 o 
  -6  -1   8     1073.97     1152.87     34.89 o 
  -5  -1   8     1971.95     1949.79     49.03 o 
  -4  -1   8     1527.28     1551.46     41.01 o 
  -3  -1   8     1095.11     1082.05     31.60 o 
  -2  -1   8     1405.52     1447.81     46.78 o 
  -1  -1   8     5282.58     5131.37    104.83 o 
   0  -1   8        3.12       -4.17      5.66 o 
   1  -1   8     1848.93     1935.42     56.64 o 
   2  -1   8        0.91       -2.95      9.71 o 
   3  -1   8      130.75      169.44     22.67 o 
   4  -1   8       68.03       46.73     16.74 o 
   5  -1   8      655.81      678.55     42.57 o 
   6  -1   8      290.49      284.80     29.72 o 
 -11   0   8      142.49      127.76     27.43 o 
 -10   0   8     1099.91     1185.36     63.68 o 
  -9   0   8      419.36      330.85     30.59 o 
  -8   0   8      421.66      402.06     32.96 o 
  -7   0   8      398.78      404.31     19.63 o 
  -6   0   8      646.68      653.82     24.69 o 
  -5   0   8       60.45       62.08      9.73 o 
  -4   0   8     3637.21     3584.88     86.73 o 
  -3   0   8     2123.18     2145.95     61.39 o 
  -2   0   8      453.90      427.66     17.55 o 
  -1   0   8     1944.48     2007.70     47.96 o 
   0   0   8      472.74      479.78     30.43 o 
   1   0   8       20.39       16.40     12.03 o 
   2   0   8      127.13      160.83     21.96 o 
   3   0   8      955.23      918.46     46.89 o 
   4   0   8       49.97       46.02     16.45 o 
   5   0   8      396.98      432.79     34.36 o 
   6   0   8      167.38      162.33     26.83 o 
 -11   1   8       24.30        8.77     16.64 o 
 -10   1   8      164.38      206.77     30.57 o 
  -9   1   8      225.90      188.24     26.20 o 
  -8   1   8      298.81      292.36     50.27 o 
  -7   1   8      110.92      105.57     12.36 o 
  -6   1   8     3097.54     3203.57     73.51 o 
  -5   1   8      258.79      247.36     22.52 o 
  -4   1   8      694.88      722.02     24.62 o 
  -3   1   8      813.92      784.85     27.99 o 
  -2   1   8     1238.60     1268.60     42.36 o 
  -1   1   8       15.27        2.37      9.66 o 
   0   1   8     3461.77     3335.31    107.12 o 
   1   1   8      977.10      911.88     44.36 o 
   2   1   8      382.09      427.92     30.35 o 
   3   1   8      266.88      275.56     21.96 o 
   4   1   8       64.30       48.88     13.68 o 
   5   1   8       29.01       22.95     19.75 o 
   6   1   8       98.33       96.86     23.38 o 
 -11   2   8      385.27      422.25     37.91 o 
 -10   2   8       66.83       45.68     18.01 o 
  -9   2   8      618.87      610.99     39.99 o 
  -8   2   8      916.49      906.10     37.13 o 
  -7   2   8        0.42       -6.44      5.98 o 
  -6   2   8       59.00       38.60     13.97 o 
  -5   2   8     1227.68     1194.82     34.87 o 
  -4   2   8     1452.12     1485.83     39.40 o 
  -3   2   8       98.04       70.92     15.01 o 
  -2   2   8     3073.82     2992.90     97.51 o 
  -1   2   8      246.05      225.44     21.38 o 
   0   2   8      396.67      386.29     19.86 o 
   1   2   8      536.67      505.59     23.37 o 
   2   2   8      547.67      566.19     25.87 o 
   3   2   8      102.03       99.39     14.77 o 
   4   2   8      525.82      501.57     26.01 o 
   5   2   8      237.46      263.82     22.19 o 
 -11   3   8      566.30      569.84     43.07 o 
 -10   3   8      135.54      136.21     24.96 o 
  -9   3   8       17.75       13.60      9.83 o 
  -8   3   8      157.79      162.70     23.52 o 
  -7   3   8     1737.46     1828.13     50.04 o 
  -6   3   8      315.36      322.88     17.33 o 
  -5   3   8     2268.29     2280.90     55.56 o 
  -4   3   8     2485.90     2603.40     88.88 o 
  -3   3   8       95.58       87.01     17.01 o 
  -2   3   8      118.28      125.47     18.82 o 
  -1   3   8      538.98      537.67     23.17 o 
   0   3   8      837.54      829.69     30.48 o 
   1   3   8      108.86      109.48     14.41 o 
   2   3   8     1216.45     1190.72     40.23 o 
   3   3   8       41.77       48.07     12.31 o 
   4   3   8       88.88       78.45     15.08 o 
   5   3   8       92.42       53.88     15.15 o 
 -11   4   8       13.10       13.22     17.82 o 
 -10   4   8      320.08      319.31     21.58 o 
  -9   4   8     1095.17     1161.28     40.48 o 
  -8   4   8       25.63        4.30      8.29 o 
  -7   4   8     1016.01     1043.76     45.30 o 
  -6   4   8        1.71       -3.08      9.40 o 
  -5   4   8       13.82       17.19     12.45 o 
  -4   4   8      105.46      125.84     18.80 o 
  -3   4   8     1043.53     1047.20     48.36 o 
  -2   4   8      352.76      316.10     17.71 o 
  -1   4   8     1064.09      970.71     33.27 o 
   0   4   8     1026.66     1056.50     44.27 o 
   1   4   8       14.08       -5.55      9.91 o 
   2   4   8       98.01       96.99     34.09 o 
   3   4   8       53.44       31.99     14.48 o 
   4   4   8      171.16      157.38     19.77 o 
 -11   5   8      155.28      195.03     21.85 o 
 -10   5   8      416.78      414.38     43.77 o 
  -9   5   8      816.37      811.55     54.27 o 
  -8   5   8       90.86       89.57     18.20 o 
  -7   5   8        8.69       -2.08     12.32 o 
  -6   5   8      517.90      526.38     35.30 o 
  -5   5   8     1756.05     1756.10     70.27 o 
  -4   5   8       24.84       16.88     11.98 o 
  -3   5   8     1147.00     1115.74     35.80 o 
  -2   5   8      495.22      470.61     22.78 o 
  -1   5   8        4.50        6.47      8.91 o 
   0   5   8      142.86      106.92     14.84 o 
   1   5   8      498.14      539.00     38.11 o 
   2   5   8       97.45       93.37     15.26 o 
   3   5   8      168.32      161.91     19.66 o 
 -10   6   8       40.85       41.59     13.90 o 
  -9   6   8       18.70       18.17     16.03 o 
  -8   6   8      904.18     1031.56     54.86 o 
  -7   6   8      311.57      347.78     29.78 o 
  -6   6   8      365.98      338.67     29.30 o 
  -5   6   8      868.60      873.78     46.81 o 
  -4   6   8      243.55      291.70     26.62 o 
  -3   6   8       27.91       21.75     11.12 o 
  -2   6   8      422.10      424.92     27.91 o 
  -1   6   8     1297.96     1317.82     42.76 o 
   0   6   8       15.58       10.18     10.49 o 
   1   6   8      717.95      669.36     30.14 o 
   2   6   8      133.51      119.61     16.93 o 
 -10   7   8      940.75      917.28     55.08 o 
  -9   7   8       81.83       90.77     23.17 o 
  -8   7   8      227.22      269.53     33.07 o 
  -7   7   8      267.02      285.07     28.41 o 
  -6   7   8      307.98      297.41     28.99 o 
  -5   7   8        9.12      -13.16     13.69 o 
  -4   7   8      630.54      674.73     41.91 o 
  -3   7   8      586.34      603.95     27.16 o 
  -2   7   8      126.94      117.99     16.32 o 
  -1   7   8      246.64      256.70     20.12 o 
   0   7   8        0.55      -12.92      8.61 o 
   1   7   8        8.77       -0.01     16.34 o 
  -9   8   8      132.27       82.85     23.75 o 
  -8   8   8      143.63      176.57     29.20 o 
  -7   8   8       80.20       63.50     20.03 o 
  -6   8   8      552.50      561.97     39.91 o 
  -5   8   8       21.58       -2.19     13.87 o 
  -4   8   8      309.25      264.48     27.41 o 
  -3   8   8      171.49      207.38     28.93 o 
  -2   8   8       84.61      110.37     16.02 o 
  -1   8   8       51.20       35.69     23.40 o 
   0   8   8      309.77      355.69     23.60 o 
  -8   9   8      449.46      468.09     39.83 o 
  -7   9   8        9.71       18.88     17.01 o 
  -6   9   8      123.71      104.75     22.83 o 
  -5   9   8       66.51       57.55     19.51 o 
  -4   9   8      104.84       71.16     21.09 o 
  -3   9   8       30.88       26.04     17.27 o 
  -2   9   8      444.67      454.85     26.05 o 
  -1 -11   9      142.96      133.50     28.41 o 
   0 -11   9       13.64       16.88     18.85 o 
   1 -11   9       26.13       -4.37     17.03 o 
   2 -11   9      205.56      236.57     35.07 o 
   3 -11   9        0.67      -18.06     16.56 o 
  -3 -10   9       24.62      -12.85     16.66 o 
  -2 -10   9       26.94        8.90     17.56 o 
  -1 -10   9      481.03      503.79     41.07 o 
   0 -10   9      642.26      633.26     45.94 o 
   1 -10   9       97.92       82.35     23.51 o 
   2 -10   9      858.98      898.06     55.52 o 
   3 -10   9       31.89       17.38     12.69 o 
   4 -10   9        0.00       -9.40     13.93 o 
  -5  -9   9      131.42      126.11     28.62 o 
  -4  -9   9        8.47       -0.26     15.72 o 
  -3  -9   9     1454.61     1429.75     72.16 o 
  -2  -9   9      104.30      103.49     24.91 o 
  -1  -9   9      961.25      854.09     52.00 o 
   0  -9   9      708.40      733.33     47.39 o 
   1  -9   9       15.26       19.98     16.27 o 
   2  -9   9        1.01       -8.22      8.90 o 
   3  -9   9      578.34      552.85     28.42 o 
   4  -9   9      534.81      473.88     37.04 o 
   5  -9   9      100.63       83.22     22.17 o 
  -6  -8   9      237.01      252.76     35.88 o 
  -5  -8   9     1341.29     1313.28     69.50 o 
  -4  -8   9       63.16       42.81     19.06 o 
  -3  -8   9      879.42      849.67     51.36 o 
  -2  -8   9      319.11      302.73     30.04 o 
  -1  -8   9      216.70      199.35     27.80 o 
   0  -8   9       74.04       46.39     18.09 o 
   1  -8   9     1807.39     1808.78     51.92 o 
   2  -8   9      580.21      497.25     25.15 o 
   3  -8   9      600.11      594.01     39.41 o 
   4  -8   9      440.08      447.95     35.36 o 
   5  -8   9       34.14       43.39     19.19 o 
  -7  -7   9      171.35      227.88     35.46 o 
  -6  -7   9      322.25      302.68     32.72 o 
  -5  -7   9      731.16      660.25     45.86 o 
  -4  -7   9      161.38      146.75     26.91 o 
  -3  -7   9      525.97      483.23     36.38 o 
  -2  -7   9      544.95      553.34     38.02 o 
  -1  -7   9     3073.54     3107.32    111.05 o 
   0  -7   9       56.06       40.03     10.51 o 
   1  -7   9      377.28      395.13     21.16 o 
   2  -7   9      515.25      503.64     31.14 o 
   3  -7   9      245.07      234.02     24.91 o 
   4  -7   9       45.87       50.39     19.85 o 
   5  -7   9      676.06      639.50     43.44 o 
   6  -7   9      178.88      170.15     28.91 o 
  -8  -6   9       64.01       57.39     21.98 o 
  -7  -6   9      274.67      217.99     32.54 o 
  -6  -6   9      330.89      335.64     33.41 o 
  -5  -6   9       47.88       16.53     15.37 o 
  -4  -6   9      453.75      431.34     34.07 o 
  -2  -6   9      197.03      166.83     23.59 o 
  -1  -6   9      452.03      456.62     20.75 o 
   0  -6   9      758.46      704.64     26.95 o 
   1  -6   9      392.04      347.59     19.23 o 
   2  -6   9      439.73      456.82     48.43 o 
   3  -6   9     1060.15     1004.66     51.55 o 
   4  -6   9        5.37       -1.71     12.98 o 
   5  -6   9      395.98      381.55     33.54 o 
   6  -6   9      146.45      130.71     26.64 o 
  -8  -5   9      545.06      576.79     45.28 o 
  -7  -5   9      367.66      354.17     35.30 o 
  -6  -5   9     2008.03     1955.29     84.22 o 
  -5  -5   9      484.63      452.50     34.94 o 
  -4  -5   9       94.08       67.55     18.06 o 
  -3  -5   9      696.20      667.88     39.91 o 
  -2  -5   9     1125.98     1121.40     34.03 o 
  -1  -5   9       51.40       41.11     17.28 o 
   0  -5   9     2011.19     2048.33     52.95 o 
   1  -5   9      725.43      774.52     28.72 o 
   2  -5   9       66.83       30.88     14.24 o 
   3  -5   9      221.72      255.55     29.96 o 
   4  -5   9      411.17      382.16     32.30 o 
   5  -5   9      237.59      249.05     31.96 o 
   6  -5   9      148.77      184.92     30.30 o 
  -9  -4   9      244.42      173.07     31.46 o 
  -8  -4   9      500.70      527.14     42.20 o 
  -7  -4   9        4.34       -3.00     11.74 o 
  -6  -4   9       32.05        5.00     14.82 o 
  -5  -4   9     1293.73     1268.61     59.95 o 
  -4  -4   9     1132.44     1078.63     52.13 o 
  -3  -4   9      440.65      445.65     64.38 o 
  -2  -4   9     3730.50     3775.75     83.26 o 
  -1  -4   9      142.06      162.97     27.95 o 
   0  -4   9      194.23      192.22     13.65 o 
   1  -4   9     1152.02     1191.46     36.53 o 
   2  -4   9      947.41      989.41     48.78 o 
   3  -4   9       98.17       98.01     20.38 o 
   4  -4   9      632.84      658.30     41.68 o 
   5  -4   9      653.72      668.62     44.44 o 
   6  -4   9        0.44       -4.21     15.16 o 
  -9  -3   9       26.66       25.88     18.40 o 
  -8  -3   9      123.59      109.60     23.90 o 
  -7  -3   9     1612.16     1595.74     72.53 o 
  -6  -3   9      528.70      512.21     36.12 o 
  -5  -3   9     1311.20     1236.07     57.55 o 
  -4  -3   9     1957.53     2017.46     76.57 o 
  -3  -3   9      559.06      565.42     22.65 o 
  -2  -3   9       28.10       15.90      6.98 o 
  -1  -3   9      628.88      592.63     29.04 o 
   0  -3   9     2029.35     1986.92     50.85 o 
   1  -3   9       34.37       29.46      8.33 o 
   2  -3   9      356.62      404.54     30.12 o 
   3  -3   9      487.85      422.41     32.17 o 
   4  -3   9      149.61      164.99     25.54 o 
   5  -3   9       19.76       -5.08     14.93 o 
   6  -3   9      132.82      149.46     28.04 o 
 -10  -2   9      380.54      384.32     38.46 o 
  -9  -2   9     1188.60     1323.74     68.74 o 
  -8  -2   9       14.71       -1.11     12.45 o 
  -7  -2   9     1342.47     1402.43     65.76 o 
  -6  -2   9      308.91      312.45     27.41 o 
  -5  -2   9      274.53      297.29     17.06 o 
  -4  -2   9      116.75       97.84     11.78 o 
  -3  -2   9     2160.42     2141.56     53.02 o 
  -2  -2   9     1319.98     1316.45     37.33 o 
  -1  -2   9      936.27      918.31     29.40 o 
   0  -2   9      997.51     1019.00     31.74 o 
   1  -2   9      974.42      999.63     35.62 o 
   2  -2   9       13.55        5.32     12.77 o 
   3  -2   9      381.48      347.86     29.49 o 
   4  -2   9      229.07      223.04     28.72 o 
   5  -2   9       35.10       17.40     16.64 o 
   6  -2   9      288.48      283.64     34.65 o 
 -10  -1   9       55.66       28.59     18.96 o 
  -9  -1   9      580.21      599.96     43.54 o 
  -8  -1   9      391.93      397.11     33.36 o 
  -7  -1   9      179.93      186.21     25.33 o 
  -6  -1   9      646.07      622.71     24.79 o 
  -5  -1   9     2011.81     1862.53     48.77 o 
  -4  -1   9      125.81      115.86     11.80 o 
  -3  -1   9      642.09      663.44     24.31 o 
  -2  -1   9       92.91       94.76     24.80 o 
  -1  -1   9      139.39      122.76     11.92 o 
   0  -1   9        0.05       -9.35      7.79 o 
   1  -1   9      521.60      526.67     33.62 o 
   2  -1   9      180.61      158.83     23.33 o 
   3  -1   9      417.68      403.51     32.49 o 
   4  -1   9      683.88      690.42     43.65 o 
   5  -1   9       10.89      -12.32     14.40 o 
   6  -1   9       22.00        1.29     16.11 o 
 -10   0   9      320.36      327.03     37.88 o 
  -9   0   9       73.78       85.90     22.01 o 
  -8   0   9      895.03      890.84     49.70 o 
  -7   0   9      801.10      820.43     61.04 o 
  -6   0   9      541.34      532.98     22.89 o 
  -5   0   9      840.02      800.79     27.95 o 
  -4   0   9      902.32      877.63     28.71 o 
  -3   0   9        9.68        2.80      6.17 o 
  -2   0   9      886.72      900.50     42.47 o 
  -1   0   9     1347.30     1375.31     56.73 o 
   0   0   9       39.39       43.41     14.37 o 
   1   0   9      498.93      484.44     32.67 o 
   2   0   9      182.58      193.50     25.83 o 
   3   0   9       78.97      116.50     22.19 o 
   4   0   9        0.02       -7.00     13.51 o 
   5   0   9      375.11      350.33     33.70 o 
 -10   1   9      926.01      919.80     54.73 o 
  -9   1   9      169.91      120.87     22.85 o 
  -8   1   9      342.45      325.77     28.62 o 
  -7   1   9      261.11      249.97     19.60 o 
  -6   1   9      401.43      411.10     20.32 o 
  -5   1   9       55.69       56.23      9.58 o 
  -4   1   9     1719.25     1684.64     44.34 o 
  -3   1   9     1921.03     1987.27     72.48 o 
  -2   1   9      280.03      249.84     22.75 o 
  -1   1   9     1379.89     1460.53     60.05 o 
   0   1   9       65.68       59.18     15.69 o 
   1   1   9       26.49       41.23     14.56 o 
   2   1   9       77.60       78.85     19.98 o 
   3   1   9     1098.25     1210.61     58.97 o 
   4   1   9        8.16       -8.06     14.64 o 
   5   1   9      367.90      369.63     34.01 o 
 -10   2   9       76.57       86.62     23.04 o 
  -9   2   9      205.68      215.22     28.38 o 
  -8   2   9      525.89      473.25     23.62 o 
  -7   2   9        8.28       -0.07      7.33 o 
  -6   2   9     1983.78     1942.98     51.40 o 
  -5   2   9      528.22      536.20     22.18 o 
  -4   2   9      515.55      496.68     31.54 o 
  -3   2   9      896.35      898.85     43.97 o 
  -2   2   9      676.14      657.77     37.15 o 
  -1   2   9       26.03        9.69     11.53 o 
   0   2   9      921.13      889.05     45.44 o 
   1   2   9      616.13      622.63     38.28 o 
   2   2   9       90.88       80.05     14.06 o 
   3   2   9      275.77      249.02     22.11 o 
   4   2   9        7.63       20.82     12.26 o 
 -10   3   9       94.99       60.24     21.04 o 
  -9   3   9      469.50      467.74     24.70 o 
  -8   3   9      834.47      871.45     38.54 o 
  -7   3   9       55.05       56.03     11.63 o 
  -6   3   9      291.07      277.38     24.98 o 
  -5   3   9      320.18      324.32     27.12 o 
  -4   3   9      555.80      583.77     35.65 o 
  -3   3   9       44.34       26.48     14.08 o 
  -2   3   9     1099.38     1164.75     52.97 o 
  -1   3   9        9.62        2.42     10.77 o 
   0   3   9      277.06      254.92     19.03 o 
   1   3   9      211.29      193.76     19.26 o 
   2   3   9      198.35      224.94     20.75 o 
   3   3   9        3.84       -1.26     10.05 o 
   4   3   9      337.94      324.95     24.48 o 
 -10   4   9       65.32       57.15     35.61 o 
  -9   4   9        5.84        9.10     11.41 o 
  -8   4   9       75.79       85.17     19.43 o 
  -7   4   9      510.08      523.90     36.02 o 
  -6   4   9       73.58       84.09     19.30 o 
  -5   4   9      796.58      757.95     42.23 o 
  -4   4   9     1517.52     1518.26     64.24 o 
  -3   4   9        0.63      -11.48      9.24 o 
  -2   4   9      109.09       77.30     17.95 o 
  -1   4   9      394.36      402.52     21.95 o 
   0   4   9      307.16      316.46     20.35 o 
   1   4   9       57.89       57.99     14.17 o 
   2   4   9      794.00      826.51     34.98 o 
   3   4   9       60.38       29.53     13.90 o 
 -10   5   9      267.59      283.80     30.09 o 
  -9   5   9      799.22      851.09     51.07 o 
  -8   5   9        7.99       -9.37     11.90 o 
  -7   5   9      512.64      508.92     36.54 o 
  -6   5   9      180.74      206.88     26.88 o 
  -5   5   9        3.50        9.87     13.87 o 
  -4   5   9       60.56       56.66     17.64 o 
  -3   5   9      923.82      928.76     33.76 o 
  -2   5   9      176.86      221.30     23.27 o 
  -1   5   9      786.23      770.27     31.64 o 
   0   5   9      583.79      622.85     51.59 o 
   1   5   9        4.48      -13.22      9.74 o 
   2   5   9       64.39       42.41     13.45 o 
 -10   6   9      204.31      237.28     32.75 o 
  -9   6   9      442.21      518.77     39.96 o 
  -8   6   9       45.29       22.77     17.72 o 
  -7   6   9       17.13       -4.05     13.43 o 
  -6   6   9      219.34      252.24     31.20 o 
  -5   6   9     1136.67     1229.43     59.02 o 
  -4   6   9        6.34       -7.48     13.43 o 
  -3   6   9     1185.96     1238.49     41.01 o 
  -2   6   9      275.03      269.91     20.73 o 
  -1   6   9        3.44       -3.80     10.06 o 
   0   6   9       83.05       83.58     35.34 o 
   1   6   9      154.15      162.04     19.44 o 
  -9   7   9        3.93        7.19     16.43 o 
  -8   7   9      303.45      362.99     33.41 o 
  -7   7   9      353.51      333.69     31.75 o 
  -6   7   9       91.72       76.16     21.32 o 
  -5   7   9      448.01      479.46     36.44 o 
  -4   7   9       26.68       39.04     17.95 o 
  -3   7   9       13.49        1.34     14.66 o 
  -2   7   9      158.93      179.78     19.29 o 
  -1   7   9      358.56      381.25     23.94 o 
   0   7   9        3.30       -9.08     10.38 o 
  -8   8   9      188.07      210.69     31.78 o 
  -7   8   9      181.28      192.61     28.99 o 
  -6   8   9       54.53       53.44     21.25 o 
  -5   8   9        2.71        9.95     15.66 o 
  -4   8   9      351.96      361.94     32.93 o 
  -3   8   9      456.10      452.85     36.28 o 
  -2   8   9       10.51        5.05     11.83 o 
  -5   9   9       39.90       35.01     19.30 o 
  -2 -10  10      762.96      814.66     55.29 o 
  -1 -10  10      110.60       90.12     24.83 o 
   0 -10  10       23.36       36.46     19.88 o 
   1 -10  10       44.41       35.62     20.48 o 
   2 -10  10      382.07      344.59     35.67 o 
  -4  -9  10      521.33      552.10     44.68 o 
  -3  -9  10       73.19       46.55     19.77 o 
  -2  -9  10        3.18        5.21     15.32 o 
  -1  -9  10      526.16      487.78     39.28 o 
   0  -9  10     1273.53     1194.21     63.66 o 
   1  -9  10       50.55       24.51     17.27 o 
   2  -9  10      658.83      647.61     45.76 o 
   3  -9  10       52.43       38.31     13.47 o 
   4  -9  10        0.07       -2.24     15.95 o 
  -5  -8  10      256.95      330.22     40.33 o 
  -4  -8  10       13.00       15.40     18.14 o 
  -3  -8  10     1348.54     1246.02     64.97 o 
  -2  -8  10      231.86      177.57     28.93 o 
  -1  -8  10      637.95      630.89     42.97 o 
   0  -8  10      628.86      628.63     42.86 o 
   1  -8  10       19.23        3.99      9.96 o 
   2  -8  10       42.40       10.84     10.59 o 
   3  -8  10      194.49      227.90     21.78 o 
   4  -8  10      345.99      375.45     34.67 o 
  -6  -7  10      127.97      151.09     28.67 o 
  -5  -7  10     2277.20     2282.42     96.80 o 
  -4  -7  10       39.25       27.83     17.82 o 
  -3  -7  10      224.79      274.43     32.25 o 
  -2  -7  10      106.24       84.06     21.27 o 
  -1  -7  10      349.77      306.58     29.51 o 
   0  -7  10       37.02        9.79      8.97 o 
   1  -7  10     1283.04     1230.48     40.91 o 
   2  -7  10      278.37      255.15     21.20 o 
   3  -7  10      517.60      535.25     38.23 o 
   4  -7  10      189.37      196.08     29.56 o 
   5  -7  10        4.00       -4.74     15.95 o 
  -7  -6  10      235.73      254.21     35.99 o 
  -6  -6  10      320.01      293.62     36.62 o 
  -5  -6  10      185.78      217.93     30.12 o 
  -4  -6  10      119.72       99.23     21.67 o 
  -3  -6  10      550.02      528.43     37.67 o 
  -2  -6  10      595.63      579.98     38.60 o 
  -1  -6  10     2184.39     2211.33     57.33 o 
   0  -6  10       59.28       36.74     10.56 o 
   1  -6  10      722.03      678.22     28.19 o 
   2  -6  10      405.91      333.85     20.80 o 
   3  -6  10       43.90       11.16     16.16 o 
   4  -6  10       11.11        2.16     16.22 o 
   5  -6  10      371.35      429.18     38.23 o 
  -8  -5  10       68.13       51.21     20.46 o 
  -7  -5  10      100.60       59.52     21.54 o 
  -6  -5  10      463.75      432.63     36.38 o 
  -5  -5  10      414.75      366.02     32.65 o 
  -4  -5  10     1368.92     1322.79     62.63 o 
  -3  -5  10      894.95      890.34     48.15 o 
  -2  -5  10      216.63      180.27     15.85 o 
  -1  -5  10      217.42      230.54     19.90 o 
   0  -5  10      330.86      323.11     18.92 o 
   1  -5  10      175.26      187.32     17.51 o 
   2  -5  10      236.40      241.43     25.55 o 
   3  -5  10      636.11      739.70     44.62 o 
   4  -5  10        0.17      -12.85     14.27 o 
   5  -5  10      295.07      319.55     32.67 o 
  -8  -4  10      626.22      604.86     45.76 o 
  -7  -4  10      227.99      224.73     31.54 o 
  -6  -4  10     2127.20     2100.38     87.98 o 
  -5  -4  10      369.91      358.31     30.91 o 
  -4  -4  10      145.06      183.71     24.54 o 
  -3  -4  10      339.24      338.72     18.37 o 
  -2  -4  10      922.27      874.18     30.29 o 
  -1  -4  10      146.67      140.50     14.21 o 
   0  -4  10      533.94      544.48     23.63 o 
   1  -4  10      731.19      794.49     29.82 o 
   2  -4  10       73.59       43.75     13.37 o 
   3  -4  10       37.70       43.49     19.67 o 
   4  -4  10      135.58       88.14     23.14 o 
   5  -4  10       25.82      -11.93     15.90 o 
  -9  -3  10      342.81      364.89     36.70 o 
  -8  -3  10      399.11      395.43     36.04 o 
  -7  -3  10       15.93       24.19     16.27 o 
  -6  -3  10       87.56       49.20     18.11 o 
  -5  -3  10      634.95      629.81     40.07 o 
  -4  -3  10     1187.63     1164.38     54.68 o 
  -3  -3  10       49.43       38.84      9.38 o 
  -2  -3  10      736.62      748.52     27.38 o 
  -1  -3  10       25.67       29.60      8.64 o 
   0  -3  10      225.68      227.28     16.03 o 
   1  -3  10      538.50      777.19     42.99 o 
   2  -3  10      279.68      279.54     27.12 o 
   3  -3  10       10.11      -14.87     12.01 o 
   4  -3  10      858.42      808.94     48.92 o 
   5  -3  10      236.84      286.78     35.62 o 
  -9  -2  10       28.17       37.62     19.77 o 
  -8  -2  10       34.92        5.55     14.37 o 
  -7  -2  10     1122.53     1140.79     58.71 o 
  -6  -2  10      218.36      204.80     27.56 o 
  -5  -2  10      980.16      966.17     49.13 o 
  -4  -2  10      456.69      415.72     20.09 o 
  -3  -2  10        0.40        1.48      6.94 o 
  -2  -2  10        4.27       -1.25      8.85 o 
  -1  -2  10      359.21      383.21     19.09 o 
   0  -2  10      561.23      603.46     36.73 o 
   1  -2  10      100.39       93.80     21.09 o 
   2  -2  10     1221.68     1299.78     60.74 o 
   3  -2  10        0.33       -4.00     12.98 o 
   4  -2  10      178.31      200.64     29.91 o 
   5  -2  10      110.06      102.91     24.46 o 
 -10  -1  10      179.78      167.02     30.14 o 
  -9  -1  10      867.84      937.97     55.87 o 
  -8  -1  10       19.22        2.13     14.56 o 
  -7  -1  10      858.75      851.41     48.15 o 
  -6  -1  10        6.59       -0.92     10.19 o 
  -5  -1  10        3.02       -1.67      6.53 o 
  -4  -1  10      238.03      224.20     14.94 o 
  -3  -1  10      930.06      959.77     31.49 o 
  -2  -1  10      124.56       98.67     17.72 o 
  -1  -1  10     1047.59     1034.88     48.99 o 
   0  -1  10     1947.05     2069.20     78.87 o 
   1  -1  10      169.41      180.94     24.88 o 
   2  -1  10      218.34      265.01     30.33 o 
   3  -1  10      288.46      299.68     29.96 o 
   4  -1  10      455.71      382.03     34.04 o 
   5  -1  10        4.76       -1.55     15.95 o 
 -10   0  10      137.59      111.57     26.59 o 
  -9   0  10      510.58      466.93     37.57 o 
  -8   0  10       31.31       29.96     16.82 o 
  -7   0  10       45.50       50.76     16.77 o 
  -6   0  10      759.00      733.59     31.88 o 
  -5   0  10     1815.79     1884.02     61.72 o 
  -4   0  10        8.13       -3.11      6.54 o 
  -3   0  10     1640.84     1730.67     67.21 o 
  -2   0  10       72.94       61.13     16.90 o 
  -1   0  10        3.28       -7.21     11.03 o 
   0   0  10        0.69      -15.56     10.37 o 
   1   0  10      833.65      862.96     46.99 o 
   2   0  10      458.29      522.06     37.59 o 
   3   0  10      333.60      372.94     33.51 o 
   4   0  10      281.89      290.83     30.96 o 
 -10   1  10      182.22      218.17     32.78 o 
  -9   1  10       10.80       -5.58     13.22 o 
  -8   1  10      954.70      902.51     49.99 o 
  -7   1  10      903.59      914.80     33.31 o 
  -6   1  10      181.41      158.12     19.73 o 
  -5   1  10     1388.05     1450.08     60.58 o 
  -4   1  10      595.82      615.97     36.09 o 
  -3   1  10        3.10        0.53     10.14 o 
  -2   1  10      228.48      234.68     26.70 o 
  -1   1  10     1075.48     1129.21     53.57 o 
   0   1  10       22.54        3.45     12.87 o 
   1   1  10      740.09      720.83     43.41 o 
   2   1  10      183.74      197.71     27.99 o 
   3   1  10       17.17       29.91     17.95 o 
   4   1  10        9.29       -8.13     16.69 o 
 -10   2  10      577.22      531.51     40.81 o 
  -9   2  10       94.72       50.97     18.27 o 
  -8   2  10      254.81      252.35     33.51 o 
  -7   2  10      115.86      122.89     15.10 o 
  -6   2  10      246.76      232.12     24.06 o 
  -5   2  10        0.90       79.95     19.19 o 
  -4   2  10     1413.83     1487.01     62.68 o 
  -3   2  10      947.72      934.92     47.26 o 
  -2   2  10      446.87      423.36     31.20 o 
  -1   2  10      671.33      609.86     38.60 o 
   0   2  10       13.25       26.43     15.40 o 
   1   2  10       35.71       45.05     18.59 o 
   2   2  10      196.17      233.02     30.49 o 
   3   2  10      524.09      495.02     38.33 o 
 -10   3  10       62.46       23.88     17.30 o 
  -9   3  10      172.70      161.69     18.74 o 
  -8   3  10      529.76      578.79     39.57 o 
  -7   3  10        0.40        4.66     13.48 o 
  -6   3  10     1572.13     1624.81     68.42 o 
  -5   3  10      178.54      214.41     26.72 o 
  -4   3  10      656.63      601.96     38.44 o 
  -3   3  10      451.09      416.25     31.54 o 
  -2   3  10       91.87      109.99     20.61 o 
  -1   3  10       24.82       21.25     15.01 o 
   0   3  10      734.46      747.86     45.02 o 
   1   3  10      843.86      817.31     47.89 o 
   2   3  10       77.08       54.36     19.35 o 
   3   3  10      164.44      174.27     21.41 o 
 -10   4  10       33.75       50.92     19.67 o 
  -9   4  10      511.75      560.26     40.33 o 
  -8   4  10     1009.00     1104.75     57.02 o 
  -7   4  10       29.86       -7.37     14.87 o 
  -6   4  10      571.55      533.88     37.33 o 
  -5   4  10      278.11      278.67     27.14 o 
  -4   4  10      517.97      507.84     35.96 o 
  -3   4  10       39.89       19.69     15.16 o 
  -2   4  10     1147.56     1069.08     53.86 o 
  -1   4  10      287.28      298.60     28.72 o 
   0   4  10      129.77      120.31     18.08 o 
   1   4  10      230.10      252.28     47.14 o 
   2   4  10      198.59      197.32     21.47 o 
  -9   5  10        5.21        3.40     16.16 o 
  -8   5  10       28.41       21.48     16.56 o 
  -7   5  10      196.37      236.81     30.51 o 
  -6   5  10      354.61      356.91     31.75 o 
  -5   5  10      503.86      473.07     35.62 o 
  -4   5  10     1151.48     1175.36     57.66 o 
  -3   5  10        0.18      -10.61     11.22 o 
  -2   5  10      120.20      130.48     25.14 o 
  -1   5  10      127.99      161.25     29.80 o 
   0   5  10      227.12      249.82     23.08 o 
   1   5  10       32.97       17.72     13.47 o 
  -9   6  10      529.62      610.07     44.78 o 
  -8   6  10       33.10       46.62     18.77 o 
  -7   6  10      577.59      573.92     40.99 o 
  -6   6  10      413.18      424.52     35.04 o 
  -5   6  10        0.57      -17.88     12.98 o 
  -4   6  10       41.60       42.39     17.53 o 
  -3   6  10      420.24      416.25     23.70 o 
  -2   6  10      186.82      220.01     36.73 o 
  -1   6  10      115.24      106.52     17.01 o 
   0   6  10      188.48      188.03     27.16 o 
  -8   7  10       27.40       14.61     17.61 o 
  -7   7  10        6.15      -12.82     14.35 o 
  -6   7  10       52.44       31.28     18.98 o 
  -5   7  10      557.95      538.75     40.04 o 
  -4   7  10        0.42        9.42     16.09 o 
  -3   7  10      470.37      466.30     37.57 o 
  -2   7  10      121.21       88.66     19.93 o 
  -3  -9  11       61.72       80.40     23.51 o 
  -2  -9  11      660.06      702.71     49.02 o 
  -1  -9  11       26.59       -1.55     15.01 o 
   0  -9  11        5.88        0.76     15.01 o 
   1  -9  11       19.23       31.54     17.30 o 
   2  -9  11      291.91      294.12     37.23 o 
  -4  -8  11      377.32      370.58     36.36 o 
  -3  -8  11        2.95        0.08     16.03 o 
  -2  -8  11        7.38      -11.61     13.51 o 
  -1  -8  11      383.85      355.91     33.88 o 
   0  -8  11      756.01      733.38     46.99 o 
   1  -8  11       44.12       24.85     17.09 o 
   2  -8  11      491.21      514.43     27.12 o 
   3  -8  11       63.93       57.60     19.77 o 
  -6  -7  11      141.77      140.90     28.62 o 
  -5  -7  11      112.36      129.45     26.93 o 
  -4  -7  11        0.10       -8.85     13.53 o 
  -3  -7  11      626.18      577.03     41.62 o 
  -2  -7  11      326.45      261.64     28.46 o 
  -1  -7  11     1034.63     1010.13     55.13 o 
   0  -7  11      526.59      517.64     37.65 o 
   1  -7  11        7.92        0.22      9.24 o 
   2  -7  11       11.17       16.77     10.92 o 
   3  -7  11      150.09      160.61     19.76 o 
  -6  -6  11      363.38      356.81     35.30 o 
  -5  -6  11     1248.93     1232.04     64.79 o 
  -4  -6  11       44.53       11.82     15.14 o 
  -3  -6  11      535.49      540.51     38.88 o 
  -2  -6  11      274.82      281.56     28.72 o 
  -1  -6  11      259.17      239.28     26.27 o 
   0  -6  11       34.53       23.64     10.32 o 
   1  -6  11     1116.28     1155.88     51.69 o 
   2  -6  11      242.35      252.65     21.74 o 
   3  -6  11      273.56      284.15     21.11 o 
   4  -6  11      265.63      289.57     35.46 o 
  -7  -5  11      356.80      327.77     35.30 o 
  -6  -5  11      161.12      161.96     27.75 o 
  -5  -5  11      158.34      187.87     28.59 o 
  -4  -5  11      203.74      179.81     26.59 o 
  -3  -5  11      266.67      267.77     26.93 o 
  -2  -5  11      224.46      200.79     26.41 o 
  -1  -5  11     1845.48     1863.73     52.12 o 
   0  -5  11        0.84      -12.50      8.33 o 
   1  -5  11      616.30      651.08     28.52 o 
   2  -5  11      218.58      230.15     29.33 o 
   3  -5  11        2.40      -15.11     13.48 o 
   4  -5  11       12.43        0.90     17.56 o 
  -8  -4  11       54.12       21.43     18.51 o 
  -7  -4  11       41.92       26.64     20.25 o 
  -6  -4  11      653.46      650.51     44.54 o 
  -5  -4  11       84.57       47.44     17.98 o 
  -4  -4  11     1014.47      955.71     50.65 o 
  -3  -4  11      755.12      854.22     47.02 o 
  -2  -4  11      224.21      224.66     16.89 o 
  -1  -4  11      214.28      215.50     15.70 o 
   0  -4  11      233.67      220.55     17.39 o 
   1  -4  11       76.91       94.49     21.96 o 
   2  -4  11      120.61      141.43     25.27 o 
   3  -4  11      680.37      707.35     45.41 o 
   4  -4  11        3.67        5.00     17.17 o 
  -8  -3  11      492.73      479.12     40.20 o 
  -7  -3  11      156.64      159.67     26.77 o 
  -6  -3  11     1215.25     1173.86     59.89 o 
  -5  -3  11        9.14        4.16     13.01 o 
  -4  -3  11      557.07      519.22     35.83 o 
  -3  -3  11      175.82      167.86     16.13 o 
  -2  -3  11      222.45      232.64     16.37 o 
  -1  -3  11        9.96       14.33      9.56 o 
   0  -3  11     1365.80     1450.76     63.71 o 
   1  -3  11      894.36     1012.76     52.92 o 
   2  -3  11        0.26       -0.21     13.43 o 
   3  -3  11      442.02      465.01     37.75 o 
   4  -3  11       84.47       94.72     24.83 o 
  -9  -2  11      449.51      496.39     42.52 o 
  -8  -2  11      207.67      205.66     30.54 o 
  -7  -2  11       28.70        3.03     13.56 o 
  -6  -2  11       94.70       58.37     18.64 o 
  -5  -2  11      624.42      670.54     41.65 o 
  -4  -2  11      811.43      824.94     30.27 o 
  -3  -2  11       15.27        3.99      8.95 o 
  -2  -2  11     2432.96     2552.93     90.41 o 
  -1  -2  11      346.40      349.94     29.64 o 
   0  -2  11      305.56      298.78     28.06 o 
   1  -2  11      475.76      507.50     36.99 o 
   2  -2  11      351.65      371.76     32.91 o 
   3  -2  11        8.29        0.21     15.93 o 
   4  -2  11      294.43      319.40     33.15 o 
  -9  -1  11        5.49      -16.01     14.69 o 
  -8  -1  11       35.90       23.11     16.56 o 
  -7  -1  11     1377.02     1483.80     68.71 o 
  -6  -1  11      104.47       74.93     18.61 o 
  -5  -1  11     1117.72     1149.02     37.48 o 
  -4  -1  11     1237.84     1289.85     39.97 o 
  -3  -1  11      113.50      112.78     20.98 o 
  -2  -1  11       13.64       32.22     14.48 o 
  -1  -1  11      590.11      568.68     37.04 o 
   0  -1  11      968.01     1021.93     52.94 o 
   1  -1  11       13.99       11.19     14.90 o 
   2  -1  11      598.90      662.04     44.04 o 
   3  -1  11      116.95       99.67     24.77 o 
  -9   0  11     1120.98     1114.70     60.89 o 
  -8   0  11       24.85       29.85     17.69 o 
  -7   0  11     1232.97     1185.81     58.50 o 
  -6   0  11      255.28      230.19     31.21 o 
  -5   0  11        3.74       -6.56     10.79 o 
  -4   0  11        4.00       -8.19     11.16 o 
  -3   0  11      702.32      660.04     38.94 o 
  -2   0  11      918.42      870.89     46.65 o 
  -1   0  11      384.43      411.72     32.46 o 
   0   0  11     1286.11     1346.69     62.97 o 
   1   0  11        4.94       12.43     15.32 o 
   2   0  11       34.70        4.26     14.90 o 
   3   0  11      136.35      105.81     26.17 o 
  -9   1  11      332.36      320.82     31.86 o 
  -8   1  11       82.94       65.34     20.30 o 
  -7   1  11       56.25       76.16     18.93 o 
  -6   1  11      210.80      231.89     27.27 o 
  -5   1  11     1019.44     1045.83     51.73 o 
  -4   1  11        0.19      -15.52     10.35 o 
  -3   1  11      867.65      824.61     45.28 o 
  -2   1  11      157.84      179.26     25.77 o 
  -1   1  11        0.35       -1.84     13.43 o 
   0   1  11       54.22       64.29     19.82 o 
   1   1  11      350.09      342.48     31.91 o 
   2   1  11      276.15      271.35     33.43 o 
  -8   2  11      715.03      734.89     44.83 o 
  -7   2  11     1203.19     1297.62     60.53 o 
  -6   2  11      118.62       86.19     20.09 o 
  -5   2  11     1820.50     1819.78     74.69 o 
  -4   2  11      151.04      158.07     24.72 o 
  -3   2  11       36.50       43.60     17.19 o 
  -2   2  11       87.80       70.53     20.01 o 
  -1   2  11      942.11      967.35     52.50 o 
   0   2  11       74.36       48.73     18.69 o 
   1   2  11      367.46      356.65     32.96 o 
   2   2  11      206.68      171.65     28.91 o 
  -9   3  11      147.92      174.02     26.83 o 
  -8   3  11      245.01      290.81     33.30 o 
  -7   3  11      460.27      478.46     36.23 o 
  -6   3  11       42.46       38.75     18.43 o 
  -5   3  11       17.94       -2.40     14.61 o 
  -4   3  11      665.97      615.18     40.07 o 
  -3   3  11      932.29      945.87     51.21 o 
  -2   3  11       34.22       23.33     16.56 o 
  -1   3  11      463.00      434.02     34.70 o 
   0   3  11      147.12      122.00     26.67 o 
   1   3  11        8.80        1.42     16.61 o 
  -9   4  11      253.54      295.47     30.41 o 
  -8   4  11      423.18      405.20     36.36 o 
  -7   4  11        1.73        1.42     13.45 o 
  -6   4  11      836.96      855.54     49.26 o 
  -5   4  11      385.32      392.87     33.09 o 
  -4   4  11      107.70      124.10     24.48 o 
  -3   4  11       84.43       84.25     20.96 o 
  -2   4  11      133.63      141.82     24.54 o 
  -1   4  11       51.35       54.10     21.54 o 
   0   4  11      188.64      249.74     32.80 o 
  -8   5  11      657.51      760.47     49.65 o 
  -7   5  11        0.73       -6.66     15.35 o 
  -6   5  11      220.19      204.93     29.09 o 
  -5   5  11       97.64       88.14     21.69 o 
  -4   5  11      215.12      286.12     34.12 o 
  -3   5  11        0.88      -16.43     12.48 o 
  -2   5  11      500.66      527.27     39.94 o 
  -1   5  11      185.61      161.46     26.77 o 
  -7   6  11      114.92      131.08     27.83 o 
  -6   6  11      222.15      295.07     36.91 o 
  -5   6  11      153.52      123.68     25.48 o 
  -4   6  11      416.10      416.02     36.20 o 
  -3   6  11        2.03       -7.00     13.30 o 
  -2  -8  12      463.25      450.50     38.02 o 
  -1  -8  12       82.62       89.41     23.35 o 
   0  -8  12        0.89      -15.16     13.35 o 
  -4  -7  12      233.74      247.52     33.25 o 
  -3  -7  12       18.16       23.54     17.77 o 
  -2  -7  12        0.06        7.06     14.93 o 
  -1  -7  12      509.58      502.29     38.78 o 
   0  -7  12      686.03      611.81     42.23 o 
   1  -7  12        0.83      -14.49      9.66 o 
   2  -7  12      768.72      772.64     34.34 o 
  -5  -6  12      220.42      251.68     34.41 o 
  -4  -6  12       38.88       17.45     16.22 o 
  -3  -6  12     1401.44     1290.43     65.45 o 
  -2  -6  12      474.13      460.19     36.83 o 
  -1  -6  12      419.87      388.19     32.86 o 
   0  -6  12      482.40      504.64     25.72 o 
   1  -6  12        3.29       -6.20      9.75 o 
   2  -6  12       18.24        2.69     16.27 o 
  -6  -5  12      179.79      175.26     30.38 o 
  -5  -5  12     1077.98     1038.30     58.23 o 
  -4  -5  12       78.96       53.73     20.77 o 
  -3  -5  12      783.26      838.11     50.02 o 
  -2  -5  12      312.75      313.24     29.54 o 
  -1  -5  12       56.59       65.25     12.96 o 
   0  -5  12       27.49        9.98     10.16 o 
   1  -5  12      531.04      533.01     38.60 o 
   2  -5  12      489.51      499.31     38.91 o 
  -7  -4  12      299.72      296.65     37.81 o 
  -6  -4  12       72.24       32.70     20.48 o 
  -5  -4  12      349.83      348.20     32.28 o 
  -4  -4  12      103.39       93.62     23.64 o 
  -3  -4  12      258.37      252.26     27.46 o 
  -2  -4  12      118.35       99.82     14.73 o 
  -1  -4  12      933.70      998.55     50.57 o 
   0  -4  12       14.50        0.18     14.74 o 
   1  -4  12      563.27      615.78     41.65 o 
   2  -4  12       18.72       11.61     18.03 o 
  -7  -3  12      158.75      115.76     24.46 o 
  -6  -3  12      368.18      329.82     32.07 o 
  -5  -3  12       25.80       -3.87     13.61 o 
  -4  -3  12     1136.15     1108.15     56.34 o 
  -3  -3  12     1340.95     1337.74     42.49 o 
  -2  -3  12       39.79       25.22     15.66 o 
  -1  -3  12      336.12      321.34     28.70 o 
   0  -3  12      340.35      309.84     29.62 o 
   1  -3  12      240.93      279.41     33.38 o 
   2  -3  12       16.96       -4.87     14.53 o 
  -8  -2  12      676.64      663.75     47.02 o 
  -7  -2  12       72.16       28.70     17.59 o 
  -6  -2  12     1392.57     1368.68     65.95 o 
  -5  -2  12      326.67      323.50     30.96 o 
  -4  -2  12      163.16      190.90     24.40 o 
  -3  -2  12       73.96       90.77     20.85 o 
  -2  -2  12      387.46      399.64     31.75 o 
  -1  -2  12       50.37       54.65     18.56 o 
   0  -2  12      618.96      697.40     44.18 o 
   1  -2  12      725.86      750.55     47.34 o 
   2  -2  12       85.20      124.03     27.06 o 
  -8  -1  12      534.63      547.65     42.15 o 
  -7  -1  12        0.11       -8.74     13.30 o 
  -5  -1  12      179.23      184.29     24.67 o 
  -4  -1  12     1347.24     1257.00     57.29 o 
  -3  -1  12        6.67       -0.95     13.51 o 
  -2  -1  12     1542.30     1531.22     67.21 o 
  -1  -1  12      124.74      163.57     25.93 o 
   0  -1  12      105.20      130.74     24.56 o 
   1  -1  12      108.65      113.39     25.22 o 
   2  -1  12      131.20      149.43     28.51 o 
  -8   0  12       14.00        7.27     15.51 o 
  -6   0  12      238.84      240.23     28.80 o 
  -5   0  12      233.60      229.36     24.43 o 
  -4   0  12      821.93      860.54     46.60 o 
  -3   0  12       28.28       26.17     16.53 o 
  -2   0  12       39.49       26.14     17.56 o 
  -1   0  12      174.15      191.11     28.25 o 
   0   0  12      463.85      561.21     40.49 o 
   1   0  12        0.02        0.95     15.95 o 
  -7   1  12      763.61      752.31     45.31 o 
  -6   1  12      108.73      130.53     24.59 o 
  -5   1  12        7.52       -2.92     13.43 o 
  -4   1  12        0.09       -9.03     12.87 o 
  -3   1  12      809.16      816.71     47.55 o 
  -2   1  12      662.79      668.02     43.36 o 
  -1   1  12      210.54      171.31     27.62 o 
   0   1  12      548.81      615.62     43.28 o 
   1   1  12       32.36       35.67     19.11 o 
  -8   2  12      166.88      155.09     27.64 o 
  -7   2  12       34.84       46.62     20.25 o 
  -6   2  12       91.13       97.17     22.06 o 
  -5   2  12      856.37      863.70     49.44 o 
  -4   2  12       25.96       19.48     15.88 o 
  -3   2  12      392.79      389.43     32.99 o 
  -2   2  12      176.30      211.22     29.41 o 
  -1   2  12       13.68       -0.18     14.93 o 
   0   2  12        0.03        8.50     16.74 o 
  -8   3  12      383.26      391.32     34.78 o 
  -7   3  12      781.67      883.10     51.92 o 
  -6   3  12      106.07      129.26     25.83 o 
  -5   3  12      407.16      420.41     34.99 o 
  -4   3  12       80.24      102.52     23.06 o 
  -3   3  12       54.99       61.21     20.11 o 
  -2   3  12       16.70       11.56     15.64 o 
  -1   3  12      253.45      290.15     30.57 o 
  -7   4  12      107.59       96.88     24.46 o 
  -6   4  12        1.09        0.29     15.35 o 
  -5   4  12       28.32       42.36     19.27 o 
  -4   4  12      197.39      283.75     35.65 o 
  -3   4  12      403.30      409.38     35.36 o 
  -2   4  12        5.85        4.19     14.16 o 
  -5   5  12      169.41      204.06     31.75 o 
  -4   5  12       56.63       45.18     18.72 o 
  -3  -6  13       31.70       21.25     18.48 o 
  -2  -6  13        8.28        4.03     15.72 o 
  -1  -6  13      101.32       91.01     24.25 o 
  -4  -5  13        7.49        6.21     15.61 o 
  -3  -5  13      643.27      576.92     41.83 o 
  -1  -5  13      232.27      292.46     32.28 o 
   0  -5  13      242.00      285.12     33.12 o 
  -5  -4  13      776.70      780.46     50.05 o 
  -4  -4  13       68.32       78.35     21.69 o 
  -2  -4  13      178.01      201.85     27.93 o 
  -1  -4  13        0.39      -16.22     13.35 o 
   0  -4  13        3.88      -21.44     14.30 o 
  -6  -3  13        0.27      -20.26     13.51 o 
  -5  -3  13      499.00      516.85     39.10 o 
  -3  -3  13      145.01      180.13     26.22 o 
  -2  -3  13       15.84       -3.26     15.06 o 
  -1  -3  13      700.50      773.48     46.39 o 
   0  -3  13        9.16       -4.11     16.30 o 
  -4  -2  13      521.33      517.72     36.52 o 
  -3  -2  13      859.88      911.80     50.18 o 
  -2  -2  13       20.34       22.22     17.09 o 
  -1  -2  13      390.21      383.11     33.62 o 
   0  -2  13      165.42      176.68     28.67 o 
  -5  -1  13      258.34      299.84     32.20 o 
  -4  -1  13      139.43      145.38     25.22 o 
  -3  -1  13       81.22       95.04     21.61 o 
  -2  -1  13      188.69      238.81     31.01 o 
  -1  -1  13       51.35       51.15     20.59 o 
   0  -1  13      342.13      353.17     34.99 o 
  -6   0  13        2.47       -7.92     14.59 o 
  -5   0  13      149.23      150.43     25.17 o 
  -4   0  13      890.34      839.56     48.20 o 
  -3   0  13        1.83      -10.27     13.80 o 
  -2   0  13      633.21      694.47     46.49 o 
  -1   0  13      183.73      195.95     29.67 o 
  -7   1  13      189.11      234.78     31.07 o 
  -6   1  13      348.41      336.77     32.01 o 
  -5   1  13      148.20      169.36     26.67 o 
  -4   1  13      671.52      641.19     42.75 o 
  -3   1  13        4.15      -13.08     16.32 o 
  -2   1  13        9.26        0.82     15.14 o 
  -1   1  13       64.90       55.97     21.61 o 
  -6   2  13       79.23       54.73     19.48 o 
  -5   2  13        1.87       -4.77     16.80 o 
  -4   2  13       10.82        3.26     16.93 o 
  -3   2  13      169.61      157.80     26.88 o 
  -2   2  13      141.71      132.06     26.22 o 
                                                 
